# Supplementary material for: Genome-wide identification, expression analysis, and functional study of the GRAS transcription factor family and its response to abiotic stress in sorghum [Sorghum bicolor (L.) Moench]
Source: BMC Genomics. 2021 Jul 6;22:509. doi: 10.1186/s12864-021-07848-z (PMC8259154; doi:10.1186/s12864-021-07848-z)
Supplement: Supplementary file 1 — Additional file 1: Table S1. List of the 81 S. bicolor GRASgenes identified in this study. [file 12864_2021_7848_MOESM1_ESM.xlsx]

## Sheet: GRAS gene information
Additional file 1 List of the 80 SbGRAS genes identified in this study.
Gene	Gene ID	Protein length	Mw(KDa)	pI	Location	Domain	Subfamily	Exons	Introns	Predicted Subcellular
SbGRAS01	SORBI_3001G033200	652	73.395	6.88	Chr1	GRAS	LISCL	1	0	Cytoplasmic
SbGRAS02	SORBI_3001G109100	560	60.3507	4.9	Chr1	GRAS	SCL4/7	1	0	Chloroplast
SbGRAS03	SORBI_3001G120900	628	66.2723	5.1	Chr1	GRAS	DELLA	1	0	Nuclear
SbGRAS04	SORBI_3001G174100	722	81.9454	6.28	Chr1	GRAS	LISCL	1	0	Nuclear
SbGRAS05	SORBI_3001G174200	721	81.4373	6.69	Chr1	GRAS	LISCL	1	0	Nuclear
SbGRAS06	SORBI_3001G174300	749	84.3617	5.67	Chr1	GRAS	LISCL	2	1	Nuclear
SbGRAS07	SORBI_3001G174500	687	78.064	6.22	Chr1	GRAS	LISCL	1	0	Nuclear
SbGRAS08	SORBI_3001G181100	627	71.4749	5.63	Chr1	GRAS	LISCL	1	0	Nuclear
SbGRAS09	SORBI_3001G304500	641	66.7922	5.9	Chr1	GRAS	HAM-1	1	0	Cytoplasmic
SbGRAS10	SORBI_3001G327900	665	70.398	6.07	Chr1	GRAS	SHR	1	0	Chloroplast
SbGRAS11	SORBI_3001G341400	556	57.6806	6.77	Chr1	GRAS	SHR	1	0	Nuclear
SbGRAS12	SORBI_3001G421900	735	82.6734	6.1	Chr1	GRAS	LISCL	1	0	Nuclear
SbGRAS13	SORBI_3001G428600	557	58.848	4.98	Chr1	GRAS	HAM-2	2	1	Cytoplasmic
SbGRAS14	SORBI_3001G472600	537	59.7783	5.85	Chr1	GRAS	PAT1	1	0	Nuclear
SbGRAS15	SORBI_3002G301800	831	91.5603	5.05	Chr2	GRAS	LISCL	1	0	Nuclear
SbGRAS16	SORBI_3002G316500	753	84.3737	5.11	Chr2	GRAS	LISCL	1	0	Nuclear
SbGRAS17	SORBI_3002G330300	571	64.5092	5.91	Chr2	GRAS	PAT1	1	0	Cytoplasmic
SbGRAS18	SORBI_3002G342800	461	49.275	5.74	Chr2	GRAS	SCR	1	0	Cytoplasmic
SbGRAS19	SORBI_3002G354900	548	60.1319	5.76	Chr2	GRAS	PAT1	1	0	Nuclear
SbGRAS20	SORBI_3002G357800	599	64.4751	5.49	Chr2	GRAS	SHR	1	0	Nuclear
SbGRAS21	SORBI_3002G359800	456	49.063	5.34	Chr2	GRAS	SHR	1	0	Chloroplast
SbGRAS22	SORBI_3002G372100	551	58.297	6.15	Chr2	GRAS	SHR	1	0	Nuclear
SbGRAS23	SORBI_3003G237201	296	31.5292	5.14	Chr3	GRAS	DELLA	1	0	Chloroplast
SbGRAS24	SORBI_3003G352600	808	89.0639	5.9	Chr3	GRAS	LISCL	1	0	Nuclear
SbGRAS25	SORBI_3003G377900	570	63.2701	4.99	Chr3	GRAS	PAT1	3	2	Chloroplast
SbGRAS26	SORBI_3003G386900	322	35.0653	6.06	Chr3	GRAS	SHR	4	3	Cytoplasmic
SbGRAS27	SORBI_3003G392800	538	57.3499	5.84	Chr3	GRAS	OS4	1	0	Chloroplast
SbGRAS28	SORBI_3003G423900	460	49.5521	6.36	Chr3	GRAS	SCL3	1	0	Nuclear
SbGRAS29	SORBI_3004G080300	398	41.7753	6.04	Chr4	GRAS	LAS	1	0	Cytoplasmic
SbGRAS30	SORBI_3004G281200	630	65.4562	9.05	Chr4	GRAS	PAT1	1	0	Cytoplasmic
SbGRAS31	SORBI_3004G290800	717	74.2761	5.67	Chr4	GRAS	HAM-1	1	0	Nuclear
SbGRAS32	SORBI_3004G291000	648	67.0192	6.51	Chr4	GRAS	HAM-1	2	1	Chloroplast
SbGRAS33	SORBI_3005G017500	712	75.094	6.12	Chr5	GRAS	SCR	2	1	Nuclear
SbGRAS34	SORBI_3005G029600	488	52.1048	5.8	Chr5	GRAS	SCL3	2	1	Nuclear
SbGRAS35	SORBI_3005G046250	968	107.47	5.79	Chr5	GRAS	HAM-2	2	1	Nuclear
SbGRAS36	SORBI_3005G123000	423	45.7593	7.27	Chr5	GRAS	OS4	3	2	Cytoplasmic
SbGRAS37	SORBI_3005G208950	455	50.1471	8.39	Chr5	GRAS	LISCL	2	1	Chloroplast
SbGRAS38	SORBI_3005G209000	634	71.6263	6.02	Chr5	GRAS	LISCL	3	2	Chloroplast
SbGRAS39	SORBI_3005G209100	608	69.1296	6.02	Chr5	GRAS	LISCL	1	0	Chloroplast
SbGRAS40	SORBI_3005G209200	622	70.8303	5.9	Chr5	GRAS	LISCL	1	0	Chloroplast
SbGRAS41	SORBI_3005G209300	498	57.6595	7.6	Chr5	GRAS	LISCL	1	0	Nuclear
SbGRAS42	SORBI_3005G229400	731	81.0192	5.14	Chr5	GRAS	LISCL	2	1	Cytoplasmic
SbGRAS43	SORBI_3005G229500	690	76.8963	5.38	Chr5	GRAS	LISCL	1	0	Cytoplasmic
SbGRAS44	SORBI_3005G229600	806	89.1173	6.39	Chr5	GRAS	LISCL	2	1	Chloroplast
SbGRAS45	SORBI_3005G229700	641	70.5376	4.99	Chr5	GRAS	LISCL	2	1	Nuclear
SbGRAS46	SORBI_3005G229900	675	74.9636	5.64	Chr5	GRAS	LISCL	1	0	Cytoplasmic
SbGRAS47	SORBI_3005G230000	712	78.4628	5.26	Chr5	GRAS	LISCL	1	0	Nuclear
SbGRAS48	SORBI_3005G230100	694	77.0169	5.54	Chr5	GRAS	LISCL	1	0	Nuclear
SbGRAS49	SORBI_3005G230200	718	78.8662	5.69	Chr5	GRAS	LISCL	1	0	Cytoplasmic
SbGRAS50	SORBI_3005G230300	640	71.1334	6.35	Chr5	GRAS	LISCL	1	0	Chloroplast
SbGRAS51	SORBI_3005G230400	480	53.8862	5.68	Chr5	GRAS	LISCL	5	4	Chloroplast
SbGRAS52	SORBI_3005G230500	488	54.5002	5.58	Chr5	GRAS	LISCL	4	3	Cytoplasmic
SbGRAS53	SORBI_3005G230600	585	66.6804	6.28	Chr5	GRAS	LISCL	2	1	Nuclear
SbGRAS54	SORBI_3005G230700	620	68.5547	5.55	Chr5	GRAS	LISCL	2	1	Nuclear
SbGRAS55	SORBI_3005G230800	636	71.9525	6.48	Chr5	GRAS	LISCL	2	1	Chloroplast
SbGRAS56	SORBI_3005G230900	635	70.9147	5.46	Chr5	GRAS	LISCL	1	0	Nuclear
SbGRAS57	SORBI_3005G231000	681	75.9256	6.08	Chr5	GRAS	LISCL	1	0	Cytoplasmic
SbGRAS58	SORBI_3006G083201	359	38.7672	6.08	Chr6	GRAS	OS19	1	0	Nuclear
SbGRAS59	SORBI_3006G093700	635	69.6907	5.65	Chr6	GRAS	LISCL	1	0	Chloroplast
SbGRAS60	SORBI_3006G093800	701	78.4382	5.75	Chr6	GRAS	LISCL	1	0	Nuclear
SbGRAS61	SORBI_3006G172900	721	74.917	5.47	Chr6	GRAS	HAM-1	1	0	Nuclear
SbGRAS62	SORBI_3006G188900	603	63.185	5.89	Chr6	GRAS	PAT1	2	1	Chloroplast
SbGRAS63	SORBI_3008G012700	451	50.3397	6.73	Chr8	GRAS	SCL3	2	1	Cytoplasmic
SbGRAS64	SORBI_3008G012800	578	63.3849	8.5	Chr8	GRAS	SCL3	1	0	Chloroplast
SbGRAS65	SORBI_3008G023401	528	56.3992	5.99	Chr8	GRAS	SCR	2	1	Cytoplasmic
SbGRAS66	SORBI_3008G046700	498	53.623	4.82	Chr8	GRAS	HAM-2	1	0	Nuclear
SbGRAS67	SORBI_3008G138600	731	80.5458	5.24	Chr8	GRAS	LISCL	1	0	Nuclear
SbGRAS68	SORBI_3008G168400	526	56.6654	6.1	Chr8	GRAS	DELLA	1	0	Cytoplasmic
SbGRAS69	SORBI_3009G011000	624	71.0967	5.71	Chr9	GRAS	LISCL	1	0	Nuclear
SbGRAS70	SORBI_3009G011100	627	71.1769	6.34	Chr9	GRAS	LISCL	2	1	Nuclear
SbGRAS71	SORBI_3009G011200	742	84.4412	6.53	Chr9	GRAS	LISCL	1	0	Nuclear
SbGRAS72	SORBI_3009G011300	734	83.0122	6.65	Chr9	GRAS	LISCL	1	0	Nuclear
SbGRAS73	SORBI_3009G117700	456	49.655	6.63	Chr9	GRAS	SCL3	1	0	Chloroplast
SbGRAS74	SORBI_3009G117800	483	52.1694	7.28	Chr9	GRAS	SCL3	1	0	Cytoplasmic
SbGRAS75	SORBI_3009G143400	564	63.0708	4.84	Chr9	GRAS	PAT1	3	2	Nuclear
SbGRAS76	SORBI_3009G177100	494	51.8567	5.97	Chr9	GRAS	SCR	1	0	Cytoplasmic
SbGRAS77	SORBI_3009G187500	425	45.3394	5.9	Chr9	GRAS	SHR	1	0	Cytoplasmic
SbGRAS78	SORBI_3010G003700	514	54.6973	5.37	Chr10	GRAS	HAM-1	2	1	Cytoplasmic
SbGRAS79	SORBI_3010G017400	638	67.5257	6.46	Chr10	GRAS	DLT	2	1	Chloroplast
SbGRAS80	SORBI_3010G115450	174	18.9877	6.9	Chr10	GRAS	LISCL	1	0	Cytoplasmic
SbGRAS81	SORBI_3010G189500	469	49.6624	7.02	Chr10	GRAS	LAS	2	1	Cytoplasmic

## Sheet: GRAS gene sequences
Additional file 1 List of the 80 SbGRAS genes identified in this study.
Gene	Gene ID	Sequence Type	Sequences
SbGRAS01	SORBI_3001G033200	CDS	ATGATAATGGACCCCCGTCCTCGTGATAATCTCAACTTTGGTGCTCGATTGCCCACCCCAAATCCACCCACACCTCACATGATTAGCTTCTCCCTCCAACAGCCACAGCCTCAGTTCTTCCCGTCATATGGATTCCACAGCCACAACCACAACAACCCTGCTATCAGCTCACATCCATCTCCACCCTCAGTCATGCCTGGCTGCACCACGCCAAGCCCAGCATCAACAACCACAACCGAGGCAGACAATGCCGAGGATCTCTCCGAGGCTGTTGCTGATGATGCAGTCCTTGCTTACATCAACCAGTTCCTTCTTGAAGATGAGGATGAGGAGTCCTATCCTGTTACCAGTGTGCCTGTGGAGGATTCAGTACTCCTCGCCGCTGTCGAGAAACCATTC…
SbGRAS01	SORBI_3001G033200	Protein	MIMDPRPRDNLNFGARLPTPNPPTPHMISFSLQQPQPQFFPSYGFHSHNHNNPAISSHPSPPSVMPGCTTPSPASTTTTEADNAEDLSEAVADDAVLAYINQFLLEDEDEESYPVTSVPVEDSVLLAAVEKPFVDILKSANHITAKAYEVKSWITDDCHSTGSGRFHDVVTSTLDSTQLAPEMVQGDVVDAVHKGQKNPRDNDLEVERRKSKQSALCDEETVREMFDKVLLCTDKNCAFHSPMPADAQNSGGYVKGSGNRRGRRKGRSGAGAEQEPVDLTTLLIHCAQAAAIDDHRNSSEHLKQIRKHSSATGDAGQRLAHYFADGLEARLAGTGSSIYRSLAAKRTSTGDMLKAFNLYVKACPFRIISHYVANTTILNATKSVTRLHIIDYGIMYGFQ…
SbGRAS02	SORBI_3001G109100	CDS	ATGGCGTACATGTGCGCCGACAGCGGCAACCTCATGGCCATCGCGCAGCAGGTGATTCAGCAGCAGCAGCAACAGCAGCAGCACCAGAGGCACCACCTGCCGCCGCCGCCGATGCCGCTCCCGCTCCCGCCGCGCCAGGCGCCGCCGATGCCGCCGTCCCCGGCGCCCCCGCACGGCCAGATCCCGGCGGCATCCCTCCCCTACGGCGGCGGCGCGTGGCCCCAGGCGGACCATTTCTTCCCCGACGCCTTCGTCGGCACGTCCGCGGCCGACGCGGTGTTCTCGGACCTCGCCGGCGCCGCGGACTTCGACTCCGATGTGTGGATGGACAGCCTCATCGGGGACGCACCGGTCTTCGCGGACTCCGACCTCGAGCGCCTCATCTTCACCACCCCGCCG…
SbGRAS02	SORBI_3001G109100	Protein	MAYMCADSGNLMAIAQQVIQQQQQQQQHQRHHLPPPPMPLPLPPRQAPPMPPSPAPPHGQIPAASLPYGGGAWPQADHFFPDAFVGTSAADAVFSDLAGAADFDSDVWMDSLIGDAPVFADSDLERLIFTTPPPPVPAPVATPAVAPVDAAAQPEAATPASLPQPAAVATPAACSSPSSLDASCSAPILQSLLACSRTAAADPGLAAAELVQVRAAASDDGDPAERVAFYFADALARRLACGGGAQPTMAVDARFASDELTLCYKTLNDACPYSKFAHLTANQAILEATGTATKIHIVDFGIVQGIQWAALLQALATRPGEKPSRVRISGVPSPYLGPKPATSLAATSARLRDFAKLLGVDFEFVPLLRPVHELDRSDFSVEPDETVAVNFMLQLYHLL…
SbGRAS03	SORBI_3001G120900	CDS	ATGAAGCGCGAGTACCAAGACGCCGGCGGGAGCGGCGGCGACATGGGCTCCTCCAAGGACAAGATGATGGTGGCGGCGGCGGGGGCAGGGGAGCAGGAGGAGGAGCTGGACGAGATGCTGGCCTCGCTCGGCTACAAGGTGCGTTCGTCGGATATGGCGGACGTCGCACAGAAGCTGGAGCAGCTCGAGATGGCCATGGGGATGGGCGGCGTTGGCGGCGCCGGCGCTACCGCTGATGACGGCTTCATCTCGCACCTCGCCACGGACACCGTGCACTACAATCCCTCCGACCTGTCGTCCTGGCTCGAGAGCATGCTGTCCGAGCTCAACGCGCCCCCACCGCCGCTCCCGCCCGCGACGACGCCGCCGGCCCCGAGGCTCGCGTCCACCTCGTCCACC…
SbGRAS03	SORBI_3001G120900	Protein	MKREYQDAGGSGGDMGSSKDKMMVAAAGAGEQEEELDEMLASLGYKVRSSDMADVAQKLEQLEMAMGMGGVGGAGATADDGFISHLATDTVHYNPSDLSSWLESMLSELNAPPPPLPPATTPPAPRLASTSSTVTSGAAAGAGYFDLPPAVDSSSSTYALKPIPSPVAVASADPSSTDSTREPKRMRTGGGSTSSSSSSSSSMDGGRTRSSVVEAAPPATQAPAAANGPAVPVVVMDTQEAGIRLVHALLACAEAVQQENFSAADALVKQIPMLASSQGGAMRKVAAYFGEALARRVYRFRPTPDTSLLDAAVADFLHAHFYESCPYLKFAHFTANQAILEAFAGCRRVHVVDFGIKQGLQWPALLQALALRPGGPPSFRLTGVGPPQHDETDALQQVG…
SbGRAS04	SORBI_3001G174100	CDS	ATGGAGTCCAAAGACAAATCTAATTCAAGTTTTGAGGACTCCCCAAGCACAGTGAACAATCCTGGATGCTATGCCACTTCTCAGAAATTCATCGATAATCCAACTAATGAGCATAATGATTTAGAGTTATGTTTGCACACACCAAATCCTACAGTATCAAGTAATTCTAACAGTAATGGCCATGTTGCATCGAGTACTTCCTCTTCAGCTAAAATAGGTCCCCATCCATATGAAGTCAGTAGCAATGTAGAATCAGATTGGTATAGAACCAATGTGACAGACTATTCTGCGAACAGTTGGATCGCCTCGGATGTAACCCTCAACTACATAAACAACCTATTGATGCAGGAGGACAGCGATGATAGGGTCAGATTACATCATGGAGAGTATGCACTTAGA…
SbGRAS04	SORBI_3001G174100	Protein	MESKDKSNSSFEDSPSTVNNPGCYATSQKFIDNPTNEHNDLELCLHTPNPTVSSNSNSNGHVASSTSSSAKIGPHPYEVSSNVESDWYRTNVTDYSANSWIASDVTLNYINNLLMQEDSDDRVRLHHGEYALRAMEEPFNKLLGQNNPAYPHRLCNCDHLKNINDSVSKSCSICSVAIDSTTSHSNHNLQAFETPWSLSDIVKERKKFTQSTHIMELGLNVDGLSIAEKRSRDDQSLQVSVVDKSNHASSEIHSGSYSRTEDFHLLEERSSKQFAVSFNGTTRDEMLDRVLLFSGHKLTNEGIIFREMMTNKSTRNSQNDQGRTSARWKTRVMKQHKKEVVDLRKLLIRCAQEVSVNDYTLASDRLNIIRQHSSVTGDDTQRLASCLVNCLEVRLAGTG…
SbGRAS05	SORBI_3001G174200	CDS	ATGGAGTCCAAAGACAAACCTAATTCAAGTTTTGAGGACTCCCCAAGCGCCATGGTGAATAATCCTGGGTGCTATGCCACTTCCCAGATATTCATCGATGATCCAACTAACAGGCATAATGATTTGGACTTGGAGTCATGTTTGCACACACCAAACTCCAACTATCCTCCAGTATCAAGTAGTTCTAACAGTAATGTCCATGTTGCATCGAGCACTTCTTCTTCAACTAAAATATATGGTCCCCATCCATGTGAAGTCAGTAGCAATGTAAAATCAGATTGGTATGGAGCCAATGCGACAGACTATTCTGCAAACAGTTGGATCACCTCGGATATAACACTCGACTACATAAACAAGCTATTGATGCAGGAGGACAATGATGACACGGTCAAATTACAT…
SbGRAS05	SORBI_3001G174200	Protein	MESKDKPNSSFEDSPSAMVNNPGCYATSQIFIDDPTNRHNDLDLESCLHTPNSNYPPVSSSSNSNVHVASSTSSSTKIYGPHPCEVSSNVKSDWYGANATDYSANSWITSDITLDYINKLLMQEDNDDTVKLHHGEHALRSMEEPFYKLLGQNNPVYPQQLPLCNCDHLKNIDDSISKSCSICSVAIDSSTSHSNHNLQVFEAPWSLSDIVTQGTHSVELGLNVDGLSIAEKRSRDDQSLQVHVADKIKHALSEVHDGNYSRTEDFQLLEGRSSKQFAVSINGATRDEMLDRVLLFSEHKLTDEGIVLQEMMANKSTRNSKNVQGRTSACRKTRIKKQHKKEVVDLRTLLIHCAKAVSVNKYTLARDTLNIIRQHSSVSGDDTQRLASCLVECLEVRLA…
SbGRAS06	SORBI_3001G174300	CDS	ATGGGGACTTGCAAGGCACTGTCTGACTTTTGGCAAGGATCAAGAACCCCATCAATGGAGTTCAACGACAAATCTAGTTCTAACTTTGAGGATTTCCAAAGCAACATGTCGGCTACTTCTGGGTTCTATGCCTTGGTTGATCCAGCCGATGAGTCAAATGATTTGGAGTCATTTTTGCACCAACCAAGATCCAAGCATCATTATCCTCCTGTATCAAATACTTTTAGCGATAGTGACCATATTACATTGAGCACCCCCTATTCGAGTACAGTAGATGGTCCTCAATTCTGTGACCTCAGTAGCAATGCGGCACCAGATTGGTATGGAACCAGTGTAGCAGACTCTTCTAATAACAGTTGGACCAACTCAGATATAACCATCGACTACTTAAACAAGCTG…
SbGRAS06	SORBI_3001G174300	Protein	MGTCKALSDFWQGSRTPSMEFNDKSSSNFEDFQSNMSATSGFYALVDPADESNDLESFLHQPRSKHHYPPVSNTFSDSDHITLSTPYSSTVDGPQFCDLSSNAAPDWYGTSVADSSNNSWTNSDITIDYLNKLLMDEDDEDKVKLHHGECALRAMEEPFYRILGQNNPAYPESPSLCSCGHLNNLDDSINKSSGLSCSSCSVAIDSSNSHSNHNLQAFEAPWSLSDIVKETKRSTEGTRNMEFGVKIDGLSIAEKRSRDNQSLQVNAADTSKHASSEVHSGYFSSTEDSYLSEARSSKQVAFSFNEPTRDEMFDRVLLFSEHKPTDEAIVLQEMMTNKSTGHSQNEQGRTSARRKTRGKKQQKKEVVDLRAILIHCAQAVSVNNHTLANDMLNIIRQHS…
SbGRAS07	SORBI_3001G174500	CDS	ATGCATCATTATCCTACTGTATCAAATACTTTTAGCGATAGTGACCATATTACATTAAGCACCTCCTATTCGAGTACAATAGATGGTCCTCAATTCAGTGACCTCAGTAGCAATGCGGCACCAGATTGGTATGGAACCAGTGTGGCAGACTCTTCTAATAACAGCTGGACCAACTCAGATATAACCATCAACTACTTAAACAAGCTGTTGATGGACGAGGACGATGATGACAAGGTAAAGTTACATCATGGAGAGTGCGCCGTTAGAGCTATGGAAGAGCCTTTCTATAGAATTCTTGGACAAAATAATCCAGCTTATCCTGAGTCACCATCACTTTGTAGCTGCGGTCATCTGAATAACCTCAATGACAGCGTCAACAAGTCTTCCGAGCTCTCATGC…
SbGRAS07	SORBI_3001G174500	Protein	MHHYPTVSNTFSDSDHITLSTSYSSTIDGPQFSDLSSNAAPDWYGTSVADSSNNSWTNSDITINYLNKLLMDEDDDDKVKLHHGECAVRAMEEPFYRILGQNNPAYPESPSLCSCGHLNNLNDSVNKSSELSCSSCCVAIDSSKNHSNHNLQAFEAPWSLTDIVEERRHSTEGTQNMELGVKIDGLSIAEKRRRDNHSFQVNAADTSKHASSEVHSGYYPCTEDSYLSEASSSKHVAYSFNGPIRDEMFDRVLLFAEHKPTDEAIVLQQMMTNKSTEHSQNEQGRTSAQWRTRGKKQQKKEVVDLRTILIHCAQAVSVNNHTLANDMLNIIRHHSSITGDDTQRLAFYLVDCLEVRLAGTGSQLYRKLLTKICNPMGILKVFQLTLAVNPLPRASFYFA…
SbGRAS08	SORBI_3001G181100	CDS	ATGGGAAGTCTTGAGTATTGCGAGATAAACTCAAATACAACTCTTGACTACATAAACCGACTGTTAATGGAGGAGGGCACTGATGAGAAGGCAAGCATATACCAACGACATGATGCACTTCAGGCCATGGAGAAGCCATTTTATGATATTCTTGGACAAGCATATCCATCTTCACCTACGGAGGCAATGATCAGTAGAGATAACCAAGTAGATTGTCCCCAAGACAATTATAGTGAACAGACATGCAGTGGTAGTTTTTTCACTGAGAATCTTGGGCCACAAGGTATGCACCTGGTAGCCAATGACTGGGCTTCTGAATGTGACCATTTGTCTTTGCAATTTGAGAGAGGTGCTGAGGAAGCAAATAAGTTTGTCCCCATTATTGTGCAATTGGTTGAT…
SbGRAS08	SORBI_3001G181100	Protein	MGSLEYCEINSNTTLDYINRLLMEEGTDEKASIYQRHDALQAMEKPFYDILGQAYPSSPTEAMISRDNQVDCPQDNYSEQTCSGSFFTENLGPQGMHLVANDWASECDHLSLQFERGAEEANKFVPIIVQLVDLDSNGLPDSNQMTKATIGQKGKHVSKIQSHPHVDLEFLEARSSKHLAISVSETTRDEMFDSVLLCDWQFHCDAAHLREIKAKEANNSSQNVWRKGYGQGQMKSQGKKKEEGIDLRDHLMQCAQAIVVNNLPFASELLKKIRRHASPYGDGSQRLALYFANGLEARLAGTGSQMYQKLMEKRTRATDMLKAYRLFNAVCPFARVAYYFSNQTIADLLNGRPKVHIIDFGITLGFQWPSLIQRFAKQEGGPPKLRITGIDVPQPGFRP…
SbGRAS09	SORBI_3001G304500	CDS	ATGAGAGGAATGCTCTTTGCTGGTAGCGCACGAGAAGGGCACGCGGGGACACTGCTGCAGCAGCAACAGCAACGACAGGGGCTCGCCGCCGGCAAAGTCTCCGGCGCCGGCGACCTCTGGGAGCCCACCTCGGTGCTTGACCACCGACACAGCCCGAGCCCGAGCCCTCCGACCTCGGTTTCCACGCTGTCGTCGCCCCTGGGCGCCGCGACCGCCGGTGTGGCGGCCCTCGCCGGTGCCAACGCCAAGAACGTCTCCCCGCCGCCGGTGGCGGCGGCATGGCCAGGGGGAGGGCCCGGGGAGGAGGCCGTGGCGGGCGGCAAGGAGGAGTGGCAGCTCACGCCGCTCGACATGGGCCTTAGCGCCGGCGAAGGGTGGGACGCCGCCGGCGCCGTCCTG…
SbGRAS09	SORBI_3001G304500	Protein	MRGMLFAGSAREGHAGTLLQQQQQRQGLAAGKVSGAGDLWEPTSVLDHRHSPSPSPPTSVSTLSSPLGAATAGVAALAGANAKNVSPPPVAAAWPGGGPGEEAVAGGKEEWQLTPLDMGLSAGEGWDAAGAVLSDGAAPPGLAPDHTFLRWIIGGEDASAAMGSVMDPPVLELDHAPSMMSPAFGASMPFAPAMEDVKAVPFGHTPNFLVHHHQHHPQPHAAFFGSHSHASLDAAPQPKRPHPMAGAPAPKLPSFPGPVAQPGGFAPALKPKAEAANDEATAAVDQLAEAAKLAEAGDAFGAREILARLNYRLPAVPTAGTPLLRSAFYFKEALRVALSPTGEAPAAPVSTPYDVVLKLGAYKAFSEVSPVLQFAHLTCVQAVLDELGGASRIHVLDFD…
SbGRAS10	SORBI_3001G327900	CDS	ATGGATACACTGTTTAGGTTGGTTAGCCTCCACCAGCATCACCAGCACCAACAAGCAGCAGCAGGAGCAGCGTCCTCCTCGCCGGACCAGCACCACCACCAGTCCCCCTACAGCTCCCGCTCCACCACGTCCCGCAGCAGCACCACCTCCACCGGCTCACGCTCCTCCCCTTCCTCCTACCACACCCACAACCACCACTCCAACTCCCACTCCCACTCCCACTCCTACTACAGCAGCAGCCAGGCCGCCGGCTACTACTACGACAACCCCGCCGGCAGTGGCAGCGGCAGCGGCAGCGGTGGAGGAGGAGGAGGAGGCTCCGGCGGCGGCTACTACTACGACCACCACCACCACCACCACCAGCCGGCGGCGGCGCCGTACCAAGAAGAATGCGGCAAC…
SbGRAS10	SORBI_3001G327900	Protein	MDTLFRLVSLHQHHQHQQAAAGAASSSPDQHHHQSPYSSRSTTSRSSTTSTGSRSSPSSYHTHNHHSNSHSHSHSYYSSSQAAGYYYDNPAGSGSGSGSGGGGGGGSGGGYYYDHHHHHHQPAAAPYQEECGNDHRFYMDEDFSSSSSSRHFQPRGAPPAQPPPSSSPAPTPPHQQPASTSSGAAAGGGGHLFEAADFSFPQVDIDLDFSSPASSSGAGAAAASSSSGGGGAAGRWAAQLLLECARAVAARDSQRVQQLMWMLNELASPYGDVDQKLASYFLQGLFARLTTSGPRTLRTLAAASDRNTSFESTRRTALRFQELSPWASFGHVAANGAILEAFLEASAAGAAAASSSTSSSSSQQQQPPRLHILDLSNTFCTQWPTLLEALATRSSDDTP…
SbGRAS11	SORBI_3001G341400	CDS	ATGTCCATGCACATCTCCTCATCTCCTTGCAAGATTGCATGCATGAAGCCCATGAGCTGCCACGAGCAAGAGCACCCGGAGCTCGCCGCCACCACGACCAACAGCAGCGCCTTCGACTGGCTTGAGGATTCCATCTCCTTCCTCACCGCAGATGTCGACATCGCCGCCGGCTACGGGTGGTGGTCCGATCCCGCGGCGGTGCAGCAAGATGATATTGGCAGCGTCGTGGCGCAGACGCTTTCGCCCCCGGCGCCGCTGCTGACGACTACCAGTACCAGTCCGCCCCTGGCGCACACCTCGCCAAGCATTGCGTCACCGGCCGTGTCGTCGCCGTCGGAGCCTTCTTCGACCAAGAAGCGCAAGTCCCCGGCTCACAGGGCGTCCGCCCACAGTGGCAGC…
SbGRAS11	SORBI_3001G341400	Protein	MSMHISSSPCKIACMKPMSCHEQEHPELAATTTNSSAFDWLEDSISFLTADVDIAAGYGWWSDPAAVQQDDIGSVVAQTLSPPAPLLTTTSTSPPLAHTSPSIASPAVSSPSEPSSTKKRKSPAHRASAHSGSNQRRRADQDRPAGAGGGGGSKKGGSKGGGAGSDRDTRWAEQLLNPCAAAVEAGNLSRVQHLFYVLGELASFSGDANHRLAAHGLHALARRLPAAVGPAAAATVRVPPCECPTPAFAGAEPRLFRASLIRFHEVSPWFALPNALANAAIAQAASRGGPAAEPRPLHVVDLGVSHGVQWPTLLESLTRQPGGRAPPSVRLTVAGAAATPPAPFSASPPGYDFSPHLIRYAKSINLQLAVSRAASLDSVQHGFASPPGGGEALVVCLQF…
SbGRAS12	SORBI_3001G421900	CDS	ATGGGTCTGGATAATACTTATGGGGAGCTATCTGGCATGTTCTGTGGAGGCCTGTCTTATGATGGCTACATAGATCACAGCAGCGGAAGTGATTATTTCAGGTTCACCGATCCACTTCCTGTGGTTGTGCCCCAGATGACAGCAGAAGCTTGTTCAAATCCTTCCTCCACTGTGTCAAGGGCCAACACTGAAACTGACAACCCAGAGGATTGGGAATTCATCTCAGATGAGTCCCTCAACTATATTAGCCGGATGCTCATGGAGGAGGATATAGATGAGAAAGTCAGCATGTACCAGGCGGAGTCAGCGGCACTGCGTGCTGCTGCAAAGCCGTTCTATGACATTCTTGGGCACAAGTTTCCACCGTCTCCTGATCACCAGCCGATCCCTTGGTCCATG…
SbGRAS12	SORBI_3001G421900	Protein	MGLDNTYGELSGMFCGGLSYDGYIDHSSGSDYFRFTDPLPVVVPQMTAEACSNPSSTVSRANTETDNPEDWEFISDESLNYISRMLMEEDIDEKVSMYQAESAALRAAAKPFYDILGHKFPPSPDHQPIPWSMDSPSESSSSICTQSIASSVTSSSIGGTVDSNWRYDVGRSEQLEAYQGLCGQSSQPLVGTSSDASNAVDGLDDPLITNGQIPEYLFESLPTWDFRRGIEEAQKFLPVSNTLVIDLEAGGITRPQEARKDVSLNAKKADVLKAKKNRQSEDLDLIEGRNFKQSAFSSDEPDWIEMFDDLLRQTEKKATDLRELMRNEASKNSQVTQTKGPSGPRPRGRKPTKKDVVDLRTILIHCAQAVAADDRRTANELLKQIRHHSKPNGDGSQRL…
SbGRAS13	SORBI_3001G428600	CDS	ATGGAAGTGACTATGGACGACGTGGCCGGGGATGTCGAGTTCTCTGGCTGCAGCTCCACGACCACCTCGTCGTCGTCGCCGTCGCTGGACGACGGCATGGGGATGTACGCGTGGAACGCTCTGTCCCCGGTGGCCGACTGGGGCTCGCTCTGCCCTGACGACGGCGCCCAGGACCTGCACGGCCTCATCGAATCCATGCTCTGCGACGACACGCTCCTCGGCTCGGCCGACCTCAACCCGGCCATGTTCCCGGACGATGTGTACTACTGCTCCAATGGCTCCGCCCCGAGCAGCACCACCACGACGAACCCCGGCACGCCCGTGAACGGCGGCGACGCCCAGAAGGGCGACTGCCACGAGAAGGGCCTCCGCCTGCTGCACCTGCTCATGGCGGCGGCC…
SbGRAS13	SORBI_3001G428600	Protein	MEVTMDDVAGDVEFSGCSSTTTSSSSPSLDDGMGMYAWNALSPVADWGSLCPDDGAQDLHGLIESMLCDDTLLGSADLNPAMFPDDVYYCSNGSAPSSTTTTNPGTPVNGGDAQKGDCHEKGLRLLHLLMAAAEALSGQQKSRELARMVSHIGDNAAVSNMERLATHFTDALQGLLDGSHPIGGVGRQAAAAASHGHLPHTGDVLTAFQMLQDMSPYMKFGHFTANQAILEAVAGDRRVHVVDYDIAEGVQWASLMQAMTSRPDGVPPPHLRITAVSRGGGGGARAVQEAGRRLAAFAASIGQPFSFGQCRLDSDERFRPATVRMVKGETLVANCVLNQAAATTTVRRPTGSVASFLAGMATLGAKVVTVVEEDQGDAEKDDEEVGGFVARFMEELHRY…
SbGRAS14	SORBI_3001G472600	CDS	ATGTCGACACAGGCCTCTAACCGGTCATACAGATATCCAGACAATACCCAACTACTGTACCACAATGGCAATCCAATGCATGTTGGGGGCAATGGTAATTACTATGTGCAACAAAATCATGATGATGTTAACTACATTTCCTCTGATGATGGATCACAGAGCAGTAATTCTAGAGCTCAAGGTTTTCAAGCACAGTTTTGCACCCTAGACTCGTCTTCGGCCAATTGTGTTTATCCTGCACATAGCTCTACCTCTTCTCAGAGCATAAGTGGAAGCCCTCTGTCTCAGCAAGAGAGCCACTCTGATCATGCATATGGTTCCTCTCCAAGTGCATCGTGCATTACTCAGGTTCCCACCTGGACACTTAAGGATCTAGAAAATGTGATGCTTGGACCCGAT…
SbGRAS14	SORBI_3001G472600	Protein	MSTQASNRSYRYPDNTQLLYHNGNPMHVGGNGNYYVQQNHDDVNYISSDDGSQSSNSRAQGFQAQFCTLDSSSANCVYPAHSSTSSQSISGSPLSQQESHSDHAYGSSPSASCITQVPTWTLKDLENVMLGPDSDICSPDSSFLPGTALHENNWRELLGIQTGDLRQLIIACGKAVDENAFYMDALMSELRPMVSVSGEPMQRLGAYMLEGLIARLSFTGHALYKSLKCKEPVATSSELMSYMHLLYEICPFFKFGYMSANGAIADAVKGEDIIHIIDFQIAQGSQWMTMIHALASRPGRRPYLRITGIDDSNSAHARGGGLDMVGQRLHTVAQSCGLPFEFNAVPAASHEVVFEDLCVRPGEAIVVNFAYQLHHTPDESVGTENHRDRILRMVKSLSP…
SbGRAS15	SORBI_3002G301800	CDS	ATGTCCGCCACGCCGGAGGACTTCCTGGCGGCGCAGGAGGGGGCTGCGCCGTACCTGGCGGCGCAGGAGCCATTCTCGCCCTCCGTCTTCCTCGACCTGCCCCCGACGCCGCCGGGGCGCCCGACCCACGACCACGACGACGACGACGACGACGACCCGGACCTCGTCCTCCCCTTCATCTCCCGGATGCTCATGGAGGAGGACATCGACGACAAGTTCTTCTACCAGTTCCCCGACCACCCGGCGCTCCTCACCGCGCAGCAGCCCTACGCGCAGATCCTCTCCGACTCGGCCACCGCCTCCTCTCCGTCCGAAGATTCCTCCAACGCCGCCGCCACCGCAACTACAACTAGCAGCAGCGGCACCTCGCGGACCGCCGGCGTCAACTCCACCCTCTCG…
SbGRAS15	SORBI_3002G301800	Protein	MSATPEDFLAAQEGAAPYLAAQEPFSPSVFLDLPPTPPGRPTHDHDDDDDDDPDLVLPFISRMLMEEDIDDKFFYQFPDHPALLTAQQPYAQILSDSATASSPSEDSSNAAATATTTSSSGTSRTAGVNSTLSPSYDAPASSPDPASWPPYDDPVYLSDLLRSPPYPSPDMGVGLDDFAGLLSPAAQGQDAAPAARFDFQQSPPFSDGGEGGGGEEDQRQQPSFAAQRTGGAQHQRGSQSSAAFSSDKDEEEETKTESTTFPAADADHAALASAFFGAQNEGNMDMLNMAFLKGMEEAKKFLPTTNSLLIDLDEPSGKSLPKDRHSKTSTDFAATQVQVKEEEEQVVNAISIFGGSRSANGRGRKNRHAEEDDLEAETGRSSKLMMPEQEETGANELYN…
SbGRAS16	SORBI_3002G316500	CDS	ATGGCCGGCACGCCGGAGGAGTTCCCGGTGCAGGGGGGCCCCGAGCCTGAGCCGTTCTCCCCCTCCGTCTTCCTCGACCTTCCTCCGACGCCAAGCGAAGAGGACCCGCCGGCCTCCACGGACGACCTCGCGCTAACCTTCATCTCGCGCATCCTCATGGAGGAGGACATCGACGAAAAGTTCTTGTACCACTACCCCGACCACCCAGAGCTCCTCCAGGCCCAGCAGCCATTCGCGCAGATCCTCTCCGATGCAGGCGCCTCCTCCGATTTTTTCGCCACCAACAACGATGGAAGCGGCGCCTGCACCCTTCCGCCATCCTCGGACGTCCCGGCGTTGGCCAACACCACCTGGCCCTTCGATCCAGTCGAGTTCCCCCAGCTGTTCCTGTCCTCGCCA…
SbGRAS16	SORBI_3002G316500	Protein	MAGTPEEFPVQGGPEPEPFSPSVFLDLPPTPSEEDPPASTDDLALTFISRILMEEDIDEKFLYHYPDHPELLQAQQPFAQILSDAGASSDFFATNNDGSGACTLPPSSDVPALANTTWPFDPVEFPQLFLSSPCPDMGVGIGEFTADDANRFLLPQQDAASARFQRADKASSFRNCGSAGIQCSELLAGPEEETTTSTTSSPPTGDREHGALASTFFSGQNRVNIDMLNQAFLRGMEEAKKFLPIDSSLLVEARGCKPPQVFIPGHARNEDKVDRMLTFQGISNARGRKKWCNWQDLESTEMSRNSKLMALAELEETDEIIDEIILNEYRLCLNGMLGLDITMDSKDGNFVRKGNWKSALRRRSLNEAVDFHTLLIHCAQAISTDDRWSAAMLLGKIKQ…
SbGRAS17	SORBI_3002G330300	CDS	ATGGACTTGCACCAGTTGTTAAAGTACAGATTAACTGGTGCTAACGTCTTCTACGAATTTCCTACAGAGAACAACTTAGCAAACACTCCTTGGCCAGCTAGTCCACTGAAGTCTGAGTTCAGCGGCTCCCCATACACTCCTCTTTCATCCCAGCTTGAGTGTGATAATTTGTCTGCTCTCAGCAATACTCCAGATAACCAGAGCTCCACAGAAACCATTTCAGCACAACCAATATCACCACTGGAAGTAGATAGCTCATACAGACAAGCAGCTATCCTTCGGGAGAACACCCAAGTGAGACCTGATCCATTGTATGCAACATCAAGGCATAATATGCAACACGCTTTACGGGAAATAGAGACTGTTCTGATGGCACCTGATGCTGAGGATGCAGCCACT…
SbGRAS17	SORBI_3002G330300	Protein	MDLHQLLKYRLTGANVFYEFPTENNLANTPWPASPLKSEFSGSPYTPLSSQLECDNLSALSNTPDNQSSTETISAQPISPLEVDSSYRQAAILRENTQVRPDPLYATSRHNMQHALREIETVLMAPDAEDAATSTKHEFEEHKPAQLMRQRSRTWSHESRQPSPGVVRTQFASGYPTASYEFRPEKRLRELREDPQSMVKQLLTKCAEALSEERIEEFLTLVQQARGVVSITGEPIQRLGAYLLEGLVARHANSGTNIYRALKCREPESNELLSYMKILYNICPYFKFGYMAANGAIAEALRNEDKIHIIDFQIAQGTQWITLIQALAAKPGGPPHVRITGIDDPVSEYARGEGLDLVGKMLKSMSEEFRIPLEFTPLPGIYATQVTKEMLDIRPGEAL…
SbGRAS18	SORBI_3002G342800	CDS	ATGCTCCAGGGGGTGCTGTCCCGCGCGCCCGCCACCGACGCGGCGGCAGCGGCAGCGATGAAGGCCAAGAGGTCGGCCGCGTCCCCCGGCGAAGAGGAGGAAGGGGACGGCCGTTCTGCGCGCGGTGGGAAGCGGCAACAGCTGCTTGCGCTTGGCCCCGCCACCGCTTTGGCGTCGGCGGTGGCGGCGGAGGAAGGGCCGGAGACGCGAGGCCTGCGGCTGCTCAGCCTGTTGCTGCGGTGCGCGGAGGCGGTGGCCATGGACCAGCTGACGGAGGCGCGGGAGCTGCTCCCGGAGATCGCCGAGCTGGCGTCGCCGTTCGGGTCGTCCCCGGAGCGCGTGGCGGCCTACTTCGGGGACGCGCTGTGCGCGCGCGTGCTCAGCTCGTACCTGGGCGCC…
SbGRAS18	SORBI_3002G342800	Protein	MLQGVLSRAPATDAAAAAAMKAKRSAASPGEEEEGDGRSARGGKRQQLLALGPATALASAVAAEEGPETRGLRLLSLLLRCAEAVAMDQLTEARELLPEIAELASPFGSSPERVAAYFGDALCARVLSSYLGAYSPLALRQLAAAQSRRVAVAFQAYNALSPLVKFSHFTANQAILQALDGEDCLHVIDLDIMQGLQWPGLFHILASRPRKPRSLRITGLGASLDVLEATGRRLADFAASLGLPFEFHPIEGKIGHVADAAALLGSRQHQNQQRDDEATVVHWMHHCLYDVTGSDVGTVRLLRSLRPKLITIVEQDLGHSGDFLGRFVEALHYYSALFDALGDGAGAAEEESAERYAVERQLLGAEIRNIVAVGGPKRTGEVRVERWGDELRRAGFRPV…
SbGRAS19	SORBI_3002G354900	CDS	ATGGCTGACACTCCAACTTCCCGCATGGTGCACCCCTTTGGCGACGTCCCAAGGCAGACTCCCAAGCAGTTCCTGTATTCTGGTAACTCACAGCACCTCTGTTATCCATACCAGTCAGCTTCGGACACCCATGTCGTGCCGCAGCGTCATTGCACCATGAGGTCTCATTCACCAGATGCTGGCTCTGAAGACCATGATAATCACAAGCAGTACACACTGGACTCCTCAGCAACTTCTGGTTGTTCAAGGCATGATTCTCCCTCCAGTCAAAGTGTCCATGCTGGGAGTGGCAGCCCTGTATCTCTTGAAGACAGCCACTCTGGCTCTACAAATGGCAATGGATCACCTGTGAGTGCATCGTGTGTCACTGAGGACCCTACTGATCTCAAGCAGAAACTG…
SbGRAS19	SORBI_3002G354900	Protein	MADTPTSRMVHPFGDVPRQTPKQFLYSGNSQHLCYPYQSASDTHVVPQRHCTMRSHSPDAGSEDHDNHKQYTLDSSATSGCSRHDSPSSQSVHAGSGSPVSLEDSHSGSTNGNGSPVSASCVTEDPTDLKQKLKDLEAAMLGTDPEIVNSLEISIADQLSLEPEEWKHMMSMPGGNLKELLIACARAVEYNNSYAIDLMIPELRKKVSVSGEPLERLGAYMVEGLVARLAASGSSIYKALKCKEPRSSDLLSYMHFLYEACPYFKFGYMSANGAIAEAVKGEDRIHIIDFHIAQGAQWISLLQALAARPGGPPFVRITGIDDSVSAYARGGGLELVGRRLSHIAGLYKVPFQFDAVAISSSEVEEGHLGIVPGEAVAVNFTLELHHIPDETVSTANHRD…
SbGRAS20	SORBI_3002G357800	CDS	ATGGATACGCTGTTTAGGTTGGTTAGCCTTCAAGCCTCCGAGCAGCAGCAGCAGCAGCAGCAGCAGTCGGCATCCTACAACTCGAGGAGCACCACGTCGAGCGGCTCCAGGTCATCGTCGCACCAGACCAACGCATCCTACAACTACTACTACCACAGCACCAGCAGCGGCGGCGGCGGCGGCGGCGGCGGGCAGTACTACTACGGCCAGCAGCACCAGCACCAGCACCAGCAGTACTACCTGGAGCCGTACCAGCAAGAAGAATGCGGCAACGCCCACCACCTTTACATGGATGAAGACTTCTCCTCTTCGTCCTCGTCGAGGCAGCACTTCCACTCGCACGGCGCCGCGGTGCAGCCGCCGACGTCGTCCGCGGCCACGCCCACGGCGCCGACGCCC…
SbGRAS20	SORBI_3002G357800	Protein	MDTLFRLVSLQASEQQQQQQQQSASYNSRSTTSSGSRSSSHQTNASYNYYYHSTSSGGGGGGGGQYYYGQQHQHQHQQYYLEPYQQEECGNAHHLYMDEDFSSSSSSRQHFHSHGAAVQPPTSSAATPTAPTPPLSTSSTAAGAAHALFEAADLSFPPDLNLDFSSPASSSGGGAASSAAVGVGGGGGGRWASQLLLECARAVAARDSQRVQQLMWMLNELASPYGDVEQKLASYFLQGLFARLTASGPRTLRTLAAASDRNTSFDSTRRTALRFQELSPWSSFGHVAANGAILESFLEAAAASSEPQRFHILDLSNTFCTQWPTLLEALATRSADDTPHLSITTVVSAAPSAPTAAVQRVMREIGQRMEKFARLMGVPFSFRAVHHAGDLAELDLDAL…
SbGRAS21	SORBI_3002G359800	CDS	ATGATGCAGTTCACGCATACTGCGCCACCGCCGCCGCCTCATGCTGCTGGAGGTCTAGGGCTAGGGCTCTTCCTTGACGTCGGCGCGCCGAGGGCGGCACGCGGCCCGTGGCCCGGCAGCTTCCCGACGCCGGCGTCCAAGATCTCGCTCGGCAACCTCAACAGCACCAGCTGCATGGAGCAGCTGCTGGTGCACTGCGCCAACGCCATCGAGGCCAACGACGCCACGCTGACGCAGCAGATCCTCTGGGTGCTCAACAACATCGCGCCGCCCGACGGGGACTCCAACCAGCGCCTCACGGCGGCCTTCCTCTGCGCGCTCGTCGCGCGCGCGTCCAGGACCGGCGCCTGCAAGGCCGTCACCGCCGCCGTCGCCGCCGCCGTCGAGTCGGCCGCGCTC…
SbGRAS21	SORBI_3002G359800	Protein	MMQFTHTAPPPPPHAAGGLGLGLFLDVGAPRAARGPWPGSFPTPASKISLGNLNSTSCMEQLLVHCANAIEANDATLTQQILWVLNNIAPPDGDSNQRLTAAFLCALVARASRTGACKAVTAAVAAAVESAALHVHRFTAVELASFVDLTPWHRFGYTAANAAILEAVEGFPVVHVVELGTTHCMQIPTLIDMLASRAEGPPILRLTVADVAPSAPPPALDMSYEELGAKLVNFARSRNMSMDFRVVPTSPADALTSLVDQLRVQQLVLDGTEALVVNCHMLLHTVPDETAGSVSLTQPVSLRTMLLKSLRTLDPNLVVVVEEDADFTAGDVVGRLRAAFNFLWIPYDAVDTFLPKGSEQRRWYEAEIGWKVENVLAQEGVERVERQEDRGRWGQRMRS…
SbGRAS22	SORBI_3002G372100	CDS	ATGAACAATGAGAGAGAAGAACAAGAACCGGCAGCCGCCACGACCTCGGATTGGCTCGATGAGTCCATCGCCTTCCTAGCTGCCAACCTCGACCTCGGCTTTAACGACTATGGCTTGCTGTCGACAGCATCGGAAGCACAGGAGCAGCACGACGTCGGCGGCATGATCGTGGAGACGCTACCACCTACTGCTACAACCCTGCACCAGCCAAGCCTGAACCTTGATACTAGCGTTGCGTCGTCGTCACCGATGACCTCGCAGCAGGAGCTTGGGCAGCCCAAGAAACGCAAGTCTCCTGGACACAGCAGCAGCCAACGACCCCATGCCGGCGGCGGCGGGAGAGGCGGCGGTCAGCAAGAAATGGGGGAAGCGAGCTGCGTCAGGTCGAAGCCGAGCAAG…
SbGRAS22	SORBI_3002G372100	Protein	MNNEREEQEPAAATTSDWLDESIAFLAANLDLGFNDYGLLSTASEAQEQHDVGGMIVETLPPTATTLHQPSLNLDTSVASSSPMTSQQELGQPKKRKSPGHSSSQRPHAGGGGRGGGQQEMGEASCVRSKPSKKVNGKGTAANSDREARWAEQLLNPCAAAIEAGNLPRTQHLLYVLGELASFSGEPNHRLAAHGLRALTRRLPHAVGEAAAATVKMPSCECPTPLFSGVDLRLFCASLIRFNEVSPWFAVPNALANSAIAHAASTKGAVTGPRQVHVVDMGVSHGVQWPTLLEALTRVPRGSTPPSVRLTVAGPTATPPVPFSASPPGYDCSPQLLRYAKSIDLDLSIVQAPFLDTLHGTLTPGETLIVCLQFRLGHATADEQAVILRTVRDLNPELM…
SbGRAS23	SORBI_3003G237201	CDS	ATGCAGGGCCTCCAGTGGCCCGCGCTGATCCAGGCCCTGGCGCTCCGCCCCGGTGGCCCGCCGTCGCTCCGCCTCACCGGCATTGGCCCGCCTTCCCCACCCGGCCGCGACGACCTCCGCGACGTCGGGGTCCGCCTCGCCGACCTCGCCCGCTCCGTGCGCGTCCACTTCTCCTTCCGCGGCGTGGCCGCCAACCGCCTCGACGAGGTGCGCCCATGGATGCTGCAGGTGGCGCAGGGCGAGGCCGTCGCCGTCAACTCCGTGCTCCAGCTCCACCGCCTCCTCGCCGACGACGCTTCCTTCTCGGCCGACGACGCCCGGCCGCGCGCGCCCATCGACGCCGTCCTCGACTGCGTCGCCTCCGTGCGCCCCAAGGTGTTGACGGTCGTGGAGCAGGAG…
SbGRAS23	SORBI_3003G237201	Protein	MQGLQWPALIQALALRPGGPPSLRLTGIGPPSPPGRDDLRDVGVRLADLARSVRVHFSFRGVAANRLDEVRPWMLQVAQGEAVAVNSVLQLHRLLADDASFSADDARPRAPIDAVLDCVASVRPKVLTVVEQEADHNKPGFLDRFTEALFYYSAVFDSLDAASGGAGDAAAEAYLEREICDIVCGEGADRRERHEPLWRWRDRLGRAGLAAVPLGANALRQARMLVGLFSGEGHCVEEAEGCLTLGWHGRPLFSASAWRAAEENNQSDSCNADGSRSSGSGSGSGSEESNISCSS*
SbGRAS24	SORBI_3003G352600	CDS	ATGGTCATGGACGCTGGCCTGCACGAGCCGTGCGCGCTGCTACCGGGATCCAAGCGCGACGGCCACATGCCAATCTACCCCCAAATCGCCGCCGCCGCAAATGGGTTCACGGCGGAGGAGCTCGAGTCGCTGCTGTTCCTGTCGCCCGATGGGGTTGCTTCGGCCGCGGGCGGCGTTGGCGGCGGCAGCTATCTGAATGTCGCGCCCACTACTGTGGTTCCGCCCGCCCGCACCGACCGCCGCGCGTCGCCGCCGCCCTCGGTGGCGCAGCCGGACGATTCGGAGGCGTTCTCGGACATCGTGCTGGGCTACATCAACCGCATGCTCATGGCCGAGGACATCGACGATAAGTTCGAGCACTACCCGGAGCACCCCGCGCTGCTCGCCGCCGAGAAGCCG…
SbGRAS24	SORBI_3003G352600	Protein	MVMDAGLHEPCALLPGSKRDGHMPIYPQIAAAANGFTAEELESLLFLSPDGVASAAGGVGGGSYLNVAPTTVVPPARTDRRASPPPSVAQPDDSEAFSDIVLGYINRMLMAEDIDDKFEHYPEHPALLAAEKPFLEILTERPSSSGGSAVDSPDGSSVGNSCYSAGSCTCATATAASDAFAAVLTPALDFPSAAFLQPPQLYQDLSPESSVVEAGGAWPYDSTEFYQLQQSNLLSQSSSFASSNGSGVTLSDGFESLLSSPGVMPDVGITDFAVQSQQVMQFCRGLEEASKFLPDESKLVIDLEKPASVTSLLANIKGENRFAEVKTEKADVDAAIHRGKKHFYGDDLDAEEGRCSKHSAPAIDTDHLVREMMDKVLLCNGEMCSKGVKELREALQHDV…
SbGRAS25	SORBI_3003G377900	CDS	ATGTCTTTTGCTAGGCGTCTGGACCCATCAGCTTACACGGATAATCTATACATTCACAAATTTGCCACACCAAGCTCAACTTTTGCTGCTCGAAGATTCTCCTCTGATACACAGTTGTTCCGTTATGACCCAGAACCATACAATGAGTATGGGCATATGGGTTTCACTGGAGCACCATCCGCTGCATTTCAAAACTCCCTTTGTAGTCAACAGGCCTCACTAAAACCATACCATGTAACTAATGATGGACGATCTCCAAGTGTTGCAGATACTCAGTCTAACTCATGCTCTGATGCAGCAAAAGATTCACCAGTGGTTTCCAATGTCTCTCAGCAGAACTCCCAGTCTGTATCAGATAGTCAGAGTTCTGAAATCGAAGTAGAGTTCGATGAAGATGAC…
SbGRAS25	SORBI_3003G377900	Protein	MSFARRLDPSAYTDNLYIHKFATPSSTFAARRFSSDTQLFRYDPEPYNEYGHMGFTGAPSAAFQNSLCSQQASLKPYHVTNDGRSPSVADTQSNSCSDAAKDSPVVSNVSQQNSQSVSDSQSSEIEVEFDEDDIRLKLQELEHALLDDGDDILFDISQAGSINDEWADPMKNVLLPNSPKESESSISCAVSNSGAPRTPKQLLFDCATALSEYNTDEAQAIITELRQMVSIQGDPSQRIAAYLVEGLAARIVASGNGIYKALTCKDPPTLYQLSAMQILFEICPCFRLGFMAANYAIVEACKGEERLHIIDFDINQGSQYITLIQFLKNNANKPRHLRITGVDDPETVQRPIGGLRVIGQRLEKLAEDCGVSFEFRAVGANIGDVTPAMLDCRPGEALV…
SbGRAS26	SORBI_3003G386900	CDS	ATGGAGCAGGAGCTGAGGACCGACGGCGGCGGCAACCTCAGGGCGGCACACAACTCTGTCTGCTTCTCTGGCACGCTCATCGACGGCCCGCTAGCTGCTCCTCCACTGCGCCGCGGCGCTCGATCCAACGACGTCACGCTGGCGCAGCAGGCCATGTGGGTGCTCAACAACATCGCCTCCTCACAGGGGGACCCCAGCCAGCGCCTCACGTCGTGGCTGCTCCGCGCGCTGGTCGCGCGCGCGTGCCGCCTGTGCGGCCCGACCGGCACTATCCAGGCCGCCGCCGGGGCGCCCGCGCCGCGGGAGCGCGCCATGTCGGTCACGGAGCTCGCCGAGTACATCGATCTCACGCAGTGGCACCGGTTCTGCTTCACGGCCTCCAACAGCACCATCCTCCGG…
SbGRAS26	SORBI_3003G386900	Protein	MEQELRTDGGGNLRAAHNSVCFSGTLIDGPLAAPPLRRGARSNDVTLAQQAMWVLNNIASSQGDPSQRLTSWLLRALVARACRLCGPTGTIQAAAGAPAPRERAMSVTELAEYIDLTQWHRFCFTASNSTILRAVAGSAVHIIDLRSWIRHVAPGFRDTFLDIVRTLNPCLVTVTGEDADLDSPSLATRIAGCFDFHWILFDALDTAAPRDSPWRVEHEAAVGRKIESVVGDDDADGAERVESGARLAEQMRRNGFASVGLDEDAAAEVRRLLSEHATGWGVKREEDMLVLTWKGHDASVENRRHAGRHVPNTTHQNSHRV*
SbGRAS27	SORBI_3003G392800	CDS	ATGGGCACATCTGAGCAGCCATGCACGAGCAACTTGTTCACCGCCTCCTCCTATGGCACCTCCCAGCAGATTCATCATCTGCTGCCACAGCACGACTCCGTGATCTGCACCGAACCAGGGATGGGCTTCCCCTACTACTACGGCACTGATCAGCAGGACGCGGCGTTCGACGGCGACGAGGTAGAGCTCGGTTTCCAGGCTTCCAAGGCCACCAGGGTCGACTACTACAGCTCGCCTTACCAGCCGTCGTGGCCGCTGGCTCGCGCCGCGGCCACCGAATCGTCGCGCGTCAGGAAGCAGAGGTTCCGGGACGTTCTTGAGAGCTGCAAGCAGAAGGTCGAGGCCATGGAGGCGATGGAGTCCCCTGTGGCGTTCCAGGAAGGTGAGGACGGGCTTGCC…
SbGRAS27	SORBI_3003G392800	Protein	MGTSEQPCTSNLFTASSYGTSQQIHHLLPQHDSVICTEPGMGFPYYYGTDQQDAAFDGDEVELGFQASKATRVDYYSSPYQPSWPLARAAATESSRVRKQRFRDVLESCKQKVEAMEAMESPVAFQEGEDGLAVGDGGGAGAAAGGGAGAGGGNGGGADGMRLVQLLVACAEAVACRDRAQAAALLRELQAGAPVHGTAFQRVASCFVQGLADRLALAHPPALGPASMAFCIPPSCTGRDGARGEALALAYELCPYLRFAHFVANASILEAFEGESNVHVLDLGMTLGLDRAHQWRGLLDGLAARAGAKPARVRVTAVGAPAETMRAVGRELEAYAEGLGLCLEFRAIDRSLESLHMDDLGIAADEAVAISSILELHCVVKESRGALNSVLQTIRKLSP…
SbGRAS28	SORBI_3003G423900	CDS	ATGGTCCAGGACGAAGGCTCCTCGTCGTCGGTCACATCGTCCTCGCTGCACAACTTCTCCACCATGCCGCTCCACGCATCCCCCGGCGCGGGGGCCGCCGCGTCCCCGACGACGCCGCCGTGGCTGGCGCGCGAGCTCCGCTCCGACGAGCGTGGCCTCTGCCTCATCCACCTCCTCCTCAACTGCGCCGCGGCGGCGGGCGCGGGCCGGCTGGACGCCGCCAACGCGGCGCTCGAGCACATCGCGGCGCTGGCGTCCCCGGACGGCGACGCCATGCAGCGCGTGGCCGCCGCCTTCGCGGAGGCGCTGGCGCGGCGTGCTCTGCGCGCGTGGCCTGGGCTGTGCCGCGCGCTGCTCCTGCCCCGTGCCGGCCCCACGCCTGCCGAGCTCGCCGTCGCG…
SbGRAS28	SORBI_3003G423900	Protein	MVQDEGSSSSVTSSSLHNFSTMPLHASPGAGAAASPTTPPWLARELRSDERGLCLIHLLLNCAAAAGAGRLDAANAALEHIAALASPDGDAMQRVAAAFAEALARRALRAWPGLCRALLLPRAGPTPAELAVARRHFLDLCPFLRLAGAAANQSVLEAMESEKIVHVVDLGGADATQWLELLHLLAARPEGPPHLRLTAVHEHRDVLTQTAMVLTKEAERLDVPFQFNPVVSRLEALDVESLRVKTGEALAVTSSLQLHCLLASDDDSSGKDGHHHQSSNGKGGDTNKRPRSPESGVSPSTSRADAFLGALWGLSPKVVVVTEQEASHNAAPLTERFVEALNYYAALFDCLESAAPRGSVERARVERWLLGEEVKNIVACDGADRRERHERLDRWAARM…
SbGRAS29	SORBI_3004G080300	CDS	ATGCTCGGCGCACCTGGCCACGACGGCCACCACGCCGCGGAGCGCGCGCACGAGCACGCCGCCGCGCAGCCCTCGTCGCCCAGAGGCCTCGTGCTCGCGACCGCCGGCCTCATCCACCGCGGCGACGTCGACGGCGCCCGGCGCGCGGCGGACCAGGTCCTGTCCACCGCCGACCCGCGGGGTGACGCGGCCGACCGCCTCGCGCACCACTTCGCCCGCGCGCTCGCTCGCCGCGTCGCCGCGGCGCCCGCGCCCGCGGGAGGGGCACCGACGGCGACGGCGTACCTGGCGTACAACCAGATCGCGCCGTTCCTCCGGTTCGCGCACCTGACGGCCAACCAGGCGATCCTGGACGCCGCCGCCAGCGGCGGCGCGCGGCGGTTGCACATCGTGGACCTC…
SbGRAS29	SORBI_3004G080300	Protein	MLGAPGHDGHHAAERAHEHAAAQPSSPRGLVLATAGLIHRGDVDGARRAADQVLSTADPRGDAADRLAHHFARALARRVAAAPAPAGGAPTATAYLAYNQIAPFLRFAHLTANQAILDAAASGGARRLHIVDLDAAHGVQWPPLLQAIADRADPAVGPPEVRITGAGPDRDVLLRTGDRLRAFAGSLNLPFRFHPLLLPCTAQLAADPATGLELHPDETLAVNCVLFLHRLGGEGEVATFLKWVKSMNPAVVTIAEKEASSSIGSDDDCPPPDDLPRRVAAAMGYYSAVFDALEATVPPGSADRLLVENEVLGREIDAALALAPGRVGEHSWGFEAWASAARAAGLSPRPLSAFAVSQARLLLRLHYPSEGYVAEEARGACFLGWQTRPLMSVSSWQ*
SbGRAS30	SORBI_3004G281200	CDS	ATGGACCCCGCTGGCGCGCCGTGGTGCGACCCTCGCCGTGGGTACGCCTACGCCTACGGCGCCGGATCGGCCGCGCAGGCGCCGGCGCTGAAGAGGCAACCGCGGCCGCTGCTGCCGCCGCGACAGGACGTTGCGGCCGTGGCGAGCGGCGGGGTGCTTAAGAGGAGCCATGGCGAGGTGGAGAGGTGGCAGCAGGCGCTGTACCTGCGCGAGGTGAGGCAGCGCGTCGCGGCGCAGTCGCAGATCGCGCACCCGCCGATCGACATCGGGTCCGTCCTGGCGGGGGCCGTCGTCTCGCGGGCCCCGGGTTCCTCCAGGCCGCCTTCGTCGAGCTTTGCCGGCCTCTCGCCGCAGCCGTCGTCGACGCTGTCGTCGCTCACCACCGCGTCGCACTTGGAG…
SbGRAS30	SORBI_3004G281200	Protein	MDPAGAPWCDPRRGYAYAYGAGSAAQAPALKRQPRPLLPPRQDVAAVASGGVLKRSHGEVERWQQALYLREVRQRVAAQSQIAHPPIDIGSVLAGAVVSRAPGSSRPPSSSFAGLSPQPSSTLSSLTTASHLETPPSHMLPLLQRQMVAAPSAPPQAVARVPAAGRSAARELVLLQELEKHLLGDDDDGEADATGSACGSTVTSSAWGDTIQELNSITAAPLASLPNNHNTAPAVSIRSPSNSSSSTASSAASSSPPTSTASSRQLLSEAAAAIADGNHAAGAAQLAVLKTAANPRGDAEQRLVAMMASALSSRIGRPPAPQHHLAGLCGAEQRAAWQLLHAVSPCFDLALHGANLAILDAVADQRVIHLIDFDVSIAQHLALIEALSSRRVAGTCLKV…
SbGRAS31	SORBI_3004G290800	CDS	ATGAGGGCGGCGCTGTTCGGTGCCCAGCGGAACGGGGCTGCGGACCTCGTCGGAGGCGGGAATACGCTGTTCTGGCCGGAGGAGGGGAAGGCGAAGGTGCTGCTGGAGCCGAGGTCCGTGCTGGACTGCACACGGAGCCCCAGCCCTAACAACTCGACATCGACGCTGTCGTCGTCCCTGGGCGGCGGCGGCGGCGCTGCGGACTCGACCGGCGGCGTGGCGGCGGTTTCCGACAGCAGCGCTGCCGCTACCGCCGCCGAAGCCACCAAATGGGGAGCCCCCGGCGAGTACGGCGGCGGCGGGAAGGAGGACTGGGCCGGCGGCTGTGAGCTGCCGCCGATTCCTACCGGCCTCAACATGGAGGTCATCGGCGGCAGCGACAGCTGGGACGCCATGCTC…
SbGRAS31	SORBI_3004G290800	Protein	MRAALFGAQRNGAADLVGGGNTLFWPEEGKAKVLLEPRSVLDCTRSPSPNNSTSTLSSSLGGGGGAADSTGGVAAVSDSSAAATAAEATKWGAPGEYGGGGKEDWAGGCELPPIPTGLNMEVIGGSDSWDAMLGSAAAAGQDQTFLNWIIGAAGDLDQSGPPLPVHQQPLLDNVGFGFPAADPLGFSLDPHLGGVASDMSSPGAVSHATNSAGGGNKASSAFGLFSPESASLQPPPPPVLFHEGIDTKPPLLGAQPPGLLHQYQHQPTPATTFFMPIPSFPNHNQQSPLVQPPPKRHQSIGDDLYLARNRLLSPPAGQGHAFPPLNGPAPFQLQPSPPPPHGAMKTTAAEAAQQQLLDELAAAAKAAEAGNSIGAREILARLNHQLPPLGKPFLRSASY…
SbGRAS32	SORBI_3004G291000	CDS	ATGAGGGCGGCGCTGTTCGGTGCCCAGCGGAGCGGGGCTGCGGACCTCGTCGGAGGCGGGAGGACGCTGCTCTGGCCGGAGGAGGGGAAGGCGAAGGCGCAGCTGGAGCCGAGATCCGTGCCGGACTGCACGCGGAGCCCCAGCCCCAGCAACTCAACATCGACGCTGTCGTCGTACATGGGCGGTGGCGGCGCTGCGGACTCGACCGGCGGCGTGGCGGTGGTTTCGGGCAGCAGCGCTGCCGCCGCCGCCGACGCCGCCAAATGGGGAGCCTCCGGCAAGCACGGCGGCGGCGGGAAGGAGGACTGGGCAGGCGGCTGTGCGCTGCCGCCGATTCCTACCGGCCTCGACATGGGGGTCATCGGCGGCGGCGACAGCTGGGACGCCATGCTCGGCAGC…
SbGRAS32	SORBI_3004G291000	Protein	MRAALFGAQRSGAADLVGGGRTLLWPEEGKAKAQLEPRSVPDCTRSPSPSNSTSTLSSYMGGGGAADSTGGVAVVSGSSAAAAADAAKWGASGKHGGGGKEDWAGGCALPPIPTGLDMGVIGGGDSWDAMLGSAAAAGQDQTFLNWIIGAAGDLDQSGPPLPVHQQPLLDNVGFGFPAADPLGFSLDPHLGGVASDMSSPGAVSHAPNSGGGGGNKASSAFGLFSPESASLQPPPPPVLFHEGIDTKPPLLGAQPPGRLHQYQHQPTSATTFFMPIPSFPNHNQQSPLVQPPPKRHQSIGDDLYLARNRLLPPPAGQGHAFPPLNGPALFQLQPSPPPPHGAMKTTAAEAAQQQLLDELAVAAKAAEAGNSIGAREILARLNHQLPPLGKPFLRSASYL…
SbGRAS33	SORBI_3005G017500	CDS	ATGGGCTCCTCCTCGCTCCTCCTCTTCCCCTCGTCCTCCTCCGCCGCATCCACCGCCCCCCACGCCTTTCCCCACTCTCATGCCACCGCCACCGCCTCCACCTCCACCTCCACCTCCTTATTGCCGCCGCTGCCTTCCCCCCACCACCTCCCCCTTCCTCCTCCGTCCTCTTCCTCCCAGTCCCAAGACCACTTCCTCCTCCACTACCTCCACCAGCTAGACCGCCAAGAAGCCGCCGCCGCCGCAGCCATGGTTCGCAAGCGCCCCGCGCAAGACATGGACCTCCCGCCGCCGCGCCGCCACGTCACGGGTGACCTCTCCGACGTCACGGCCGCCGCCGCCGGTAGTGGTGGTGCCCCGCCTTCCTCCGCCAGCGCGCAGCTGCCCGCGCTGCCCACT…
SbGRAS33	SORBI_3005G017500	Protein	MGSSSLLLFPSSSSAASTAPHAFPHSHATATASTSTSTSLLPPLPSPHHLPLPPPSSSSQSQDHFLLHYLHQLDRQEAAAAAAMVRKRPAQDMDLPPPRRHVTGDLSDVTAAAAGSGGAPPSSASAQLPALPTQLHQLPPAFQHHAAEVGVPVPAPPPPPPNPAAHAQAGGEAAASTTAWVDGIIRDIIGSSGGAAVSITQLIHNVREIIHPCNPGLASLLELRLRSLLAADPAPLPPPPPQPSQQHALLHGVGAPAAAAGLTLPPPPPLQDKRRHEPPPPPPPPQQQQQEEPHPASQSPKAPTAEETAAAAAAAAAAAAAAAKERKEEQRRKQRDEEGLHLLTLLLQCAEAVNADNLDDAHQTLLEIAELATPFGTSTQRVAAYFAEAMSARLVSSCL…
SbGRAS34	SORBI_3005G029600	CDS	ATGCATCCGGCGATGCCAACCCAGAGCGACGACGACGACGTGTCGTCGTCAATGCACCTGGTGCAGGACCTGTGCGAGTGCGCGGGCCACGTGGAGGCGGGCGCCATCGAGCGGGCCGGCCGCTGCCTGGCGCGCGCCACCGGCGACCTCGCCGCCGCCGCGGGCGACGACGGCCCGCTGCGGCGCCTCGCCGTGCCCATGGCCGACGCCCTGGCGCGCCGCCTCGTCCGCCTCATGGTCCCGGCCGTCGCCGACGCGCTCATCGACCCCTCCGACCACCTCGACCCCCGCTGCGTCCGCGCGGCACGCCGCAGATTCTTCGAGCTCAGCCCGTTCTTCAGGGCCGCCGCCGCCGTCACCAACCGAGCCATCCTTGAGGCCATGGAGAACGAAAAGAAT…
SbGRAS34	SORBI_3005G029600	Protein	MHPAMPTQSDDDDVSSSMHLVQDLCECAGHVEAGAIERAGRCLARATGDLAAAAGDDGPLRRLAVPMADALARRLVRLMVPAVADALIDPSDHLDPRCVRAARRRFFELSPFFRAAAAVTNRAILEAMENEKNVHVIDFAGPTAQPCQWIQLLREFHRRPGGPPHLRLTIVHDDGDLLANISERLAKENEELDVPLQVHRVVSQIEALDPTDLHGVLGLKSGEARAVVCTLQLHRLLAAADDPAGTFSAGHRFNQTASVARLQQMASTSCPPSVGACRAGGGGGGYDDDDDIDSSPATPMGFVSPPLSTPQLQMPPALASFLSAAGALSPEVVVVTEQEASHGGVSFRKRFGEALGYYAAVYDSLDAAAEAYRRPAAERAEVERAVLGEEIRDVLLRDG…
SbGRAS35	SORBI_3005G046250	CDS	ATGGAGACCATTTCATATCCTTGTTCTCCTCTCCTGTTCTTTCCTGCACATGAAGAGAGTACCTGTTCACTATGGTCTCCTCAACTCACCCTCCATGAGAATGCCGCCATACCTGCTAATCCTTCTCCTGTTGTGAGAGAAGATTGTGAGTTCTTTGACACCATTGCTATTGATTCTAGTGATTCCCATGACCAACATGCCTTTGATGTTGATGTATTCACCCATTGTGATGAGAGGTTTCTGTGCCAAGAGAGTGCTAACCTGTCGGCTATCCAAGATGAGCTCATGGAGGAGAACAGTTTGAGTGATCTCCTTCTCACTGGTGCAGATGCGGTTGAGGCTGGGGATTCAAGCCTTGCCTTGGCAGTGCTCTCAAAACTTAATAGCCTCCTGGCTGAC…
SbGRAS35	SORBI_3005G046250	Protein	METISYPCSPLLFFPAHEESTCSLWSPQLTLHENAAIPANPSPVVREDCEFFDTIAIDSSDSHDQHAFDVDVFTHCDERFLCQESANLSAIQDELMEENSLSDLLLTGADAVEAGDSSLALAVLSKLNSLLADTCENAATSSFGRLAYHFAQGLQSRMSGTCSPCYPPADPVQSGIMSAHQMIQELSPYVKFAHFTANQAILDATISDMDIHVVDFNLGDGIQWPSLMSDLARLGGKSFHLTAIITDAGYSDDTHQAAARRLSEFAESLNLPFQYSSLCIRHEEDLEDFSRNCGGSVVVSCDTTNLCYRSGSKLQMLLLGCVRKLQPKSVVVIEEELVRIGKEACLSQASFVEFFFEALHHFTMVFESLSSCFSSNRACLRLVEKEMMGPKIQDFVGQY…
SbGRAS36	SORBI_3005G123000	CDS	ATGACGACGTTGCAGCACCAGATGGCCAAGTCTGATCAGTGGGCAGCTGCAGCAGACTCATCCCTGCACAGCATGCTGGGTTCAGTCATCCAGGCAGAGGCCGAACAGGAACAGGACAGCGGTCTTCAGCTGGTGCACCTGCTCCTGGCGTGCGCCGACTTCGTCTCCAAGGGGGACCAGCCATCGGCACTGCGCCACCTGCACCTCCTCCGCCGCGTCGCCTCCCCGCTGGGCGACTCCATGCAGCGCGTGGCCTCCTACTTCGCCGACGCCCTCGCCGCCCGCCTCACCCTCTCCTCCAACCCGTCCTCCTGCTCCTCGTCGGGCGGCGTCGCCACGCCGCGCGGCGGCGCGGGTGCCGGCGTCGCGCCCTACACGTTCCCTCCGTCGCCGGACACG…
SbGRAS36	SORBI_3005G123000	Protein	MTTLQHQMAKSDQWAAAADSSLHSMLGSVIQAEAEQEQDSGLQLVHLLLACADFVSKGDQPSALRHLHLLRRVASPLGDSMQRVASYFADALAARLTLSSNPSSCSSSGGVATPRGGAGAGVAPYTFPPSPDTLKIYQILYQACPYVKFAHFTANQAIFEAFHGEDRVHVVDLDILQGYQWPAFLQALAARPGGPPTLRLTGVGHPSAAVRETGRHLASLAASLRVPFEFHAAVADRLERLRPGALQRRVGEALAVNAVNRLHRVPGVHLGPLLSMIRDQAPKIMTLVEQEAGHNGPYFLGRFLEALHYYSAIFDSLDATFPADSAPRMKVEQCLLAPEIRNVVACEGAERVARHERLDRWRRLMEGRGFEPVPLSPAAVGQSQVLLGLYGAGDGYRLT…
SbGRAS37	SORBI_3005G208950	CDS	ATGGGCACCACACCAGAGGAATTCTTCATCAAGGATCTTATGGAGCAGCCACCATCATCCCCACCTGTCTTCCTTGACCTTTCCCAGAAGCCCAATGTCAGCAGTGAGGTCCGACATCATGTCCCTAACAATGACATGATGCTCCCTTACATCTCACGCATGCTCATGGAGGACAACATTGACGATGAGCTCACCGATCACCCTGCGCTACTCCAGGTGCAGCAGCCCTTTGCTCAGATCCTCTCCTCCCCTTCCTTTGGCACTAACACCAACAACAGTGAGGGGCCAAATGATTTCTTGTGTGGAGGCCATGGTGATAAAAGCGCGCCCAATTCGCCCGTATCCAAGGGTACATATATTGTTGGGGAATCCTTGAAGGACTTGGAAGAAGCGAACACA…
SbGRAS37	SORBI_3005G208950	Protein	MGTTPEEFFIKDLMEQPPSSPPVFLDLSQKPNVSSEVRHHVPNNDMMLPYISRMLMEDNIDDELTDHPALLQVQQPFAQILSSPSFGTNTNNSEGPNDFLCGGHGDKSAPNSPVSKGTYIVGESLKDLEEANTLLPKDNNIRRNELVNQIRDSNIIDSRVKKRYNNDNLLEEEVRTTNKAVMMINDLEEKGGSKFLDKMMLHAYETCIKGMERVTIDVEKRNRKSRRIKVTRNNGVDIRRLLISCAQALAADDHMTARELLKQIKQHASATGDATQRLAYYFSKGLESRILGTGSQLWQLLMLEYPSVVELLKAYILYSEACCFVNVTFIFSAMTILQAMAARRPPPSAQATSRLSVRRGAAVPSLVADLIQQAHHVAAPTSTTMHGRLPDSSSTCSAR…
SbGRAS38	SORBI_3005G209000	CDS	ATGCCACTGCCAGCAAGAGTCTTTTCTTGGACGCCTCTCAGCTTGCCATCCCGAACCATCGACCAAATTAAAAGTCCTCCGTTCATCTTGGCTACTGATCCACTGACTGCACTACCATTGATCACCATGGCCACCACACCAGAGGAATTCTTCTGCAAGGGTCTCATGGAGCAGCCACCACCATCCCCACCTGTCTTCACCGACGACCTTCCCCAGGAGCCCAATGGCAGCAGCGAGGGCCAGCATCATGTCGTCCCTAATGAGATGATGCTTTCTTACGTCTCACACGTGCTCCTGGATGATGATATTGACGAGAAGCTCAATAATCACCCTGCGCTACTCCAGGGGACATATGCTGTGGGGGCGTTCTTGAAGGGTATGGAAGAGGCCAACAAGTTC…
SbGRAS38	SORBI_3005G209000	Protein	MPLPARVFSWTPLSLPSRTIDQIKSPPFILATDPLTALPLITMATTPEEFFCKGLMEQPPPSPPVFTDDLPQEPNGSSEGQHHVVPNEMMLSYVSHVLLDDDIDEKLNNHPALLQGTYAVGAFLKGMEEANKFLPKDNNFRRDELLNHIVRESSSHSGVKKRHSRDRDDHLQLEITRTSKAMTMTKEQEENDLANEMLDEMMLHGYKACIRGMDKMCVTMDSEVEKKNMNSGSRKGMRDGNVVDICRLMISCAQEVAVNNHSRARELLKQIMQHASETGDATQRLAQCFSKGLEARLVGTGSLLWELLMAERPSVVELIKASSVYYEACCFNKMALVFSEVTIMQAMVGKSRLHIVDYGMEFAYQWAGLLRSLASREGALPEVKITAIGLPKPKSYPTE…
SbGRAS39	SORBI_3005G209100	CDS	ATGGAGCAGCCACCAGCATCCCCACCAGTCTTCCCCAACCTTCCCCAGAGCCCCAATGTCAGCAATGAGGCCTGCCATCATATTCCTAATAATGACATGATGCTCCCTTACATCTCACACATGCTCATGGAGGATGACATTGACAATGAGCTCAGTGATCACTCTGCGTTACTCCAGGTGCAGCAGCCCTTTGCTCAGATCCTCTCCTCCCATTCCCTTGGCACTAACACCGATCACTGTGAGGGGCCCAATGAATTCTTGCATGAAGGTCGTGGTGATGGAAGCCCCCACTATTCGCCGTTATCCAAGGGAAGCTGTGTGGTGGGGGCATACTTGAAGGGCATGGAAGAAGCCAACATGCTCCTGCCCAAAGGCAGCATCTTTAGAAGGGATGAGCTG…
SbGRAS39	SORBI_3005G209100	Protein	MEQPPASPPVFPNLPQSPNVSNEACHHIPNNDMMLPYISHMLMEDDIDNELSDHSALLQVQQPFAQILSSHSLGTNTDHCEGPNEFLHEGRGDGSPHYSPLSKGSCVVGAYLKGMEEANMLLPKGSIFRRDELVNQIRESNIIDSRVRKSYNKEHLLEEEVRTTNKAVMMNNELEEKCGMIDKMMLHVYETCIKGMESVNIDNTDVEKRNKNSGRIKAVRDNVVDIRRLLISCAQALAADNHMTARELLKKIKQHASATGDTTQRLAHCFAKGLEARILGTGSQLWQLLMLEYPSAVEFLKAYSLYSEACCFVNVTFIFSAMTIMQLMVGKNRLHIVDYGTRFGFQWTGLLRLLASKEGRLPEVKITIIARPKPICFRGEQIEKIGCRLMKCADELGLP…
SbGRAS40	SORBI_3005G209200	CDS	ATGGCCACCACACCAGAGGAATTCTTCATCATGGATCTTATGGAGCAGCCACCAGCATCCCCACCTGTCTTCATTGACCTTCCCCAGAAGCCCAATGTCAGCAACGAGGTCCGGCATCGTGTCCCTAATGATGACATGATGCTCCCTTACATCTCACACATGCTCATGGAGGACGACATCGACGATGAACTCAACAACCACCCTGCGCTTCTCCAGGTGCAGCAGCCCTTTGCTCAGATCCTCTCCTCCCATTCCCTTGGCACTAACACCAACAACAGCGAGGGGGCCAACGAATTCTTGCATGAAGGTAATGGTGATGAAGGTGCCCTCAATTCACCCTTATCCAAGGGCACATGTGTGTTGGGAGCATACTTGAAGGGCATGGAAGAAGCTAACATG…
SbGRAS40	SORBI_3005G209200	Protein	MATTPEEFFIMDLMEQPPASPPVFIDLPQKPNVSNEVRHRVPNDDMMLPYISHMLMEDDIDDELNNHPALLQVQQPFAQILSSHSLGTNTNNSEGANEFLHEGNGDEGALNSPLSKGTCVLGAYLKGMEEANMLLHKDNDIRRDELVINQIRESNITDSWVRKRYNRDHLIEEEVRSANKAVTRSKGPEEKHSNEMLDEMMLHSYETCIKGMEHVTMDNSEVEKRNMKSGRIKVARVVDIRRLLISCAQALAADDDKTTRELLKQIQQHASATGDATQRLAHCFAMGLEARIVGSGSQLLQRLMLEYPSAIEFLKAYKLFSEVCCFINVTFIFSAMTIMQAMAGKSRLHIVDYGTRFGFQWAGLLRLLASKKGGLPEVKITAIARPKPMCHPGEQIEKI…
SbGRAS41	SORBI_3005G209300	CDS	ATGGAAGAAGCCAATATGTTCTTGCTCAAAGACAACAACTTTTCAAAGGATGAGCAGGTGAATCAAATCAGGGAAAGCAGCGTTATTGGTAGTAGGATCAAGAAAAGGTATAACAGGGATCACCTTCTAGAGGAGGAGGAGGAGGAGGTAAGAAGTACCAGCAAAGCTATGATGATGATCAAGGAGCCAGAGGAGAAATGTGGCAACGAGATGCTTGAGAAAATGATGTTACATGTCTATGACACATGCATCATCAAGGGCATGGAACGTGTCACCATCAACAACAGTGGCGCAGATAAAAGAAACAAGAAGAGTAGGAGGATCAAAACGACGAGGAAAAATATGGTCGACATAGGCACATTGTTGATCTCTTGTGCACAGGCGCTGGCAGTGGACGAT…
SbGRAS41	SORBI_3005G209300	Protein	MEEANMFLLKDNNFSKDEQVNQIRESSVIGSRIKKRYNRDHLLEEEEEEVRSTSKAMMMIKEPEEKCGNEMLEKMMLHVYDTCIIKGMERVTINNSGADKRNKKSRRIKTTRKNMVDIGTLLISCAQALAVDDHMRACEHLMQIKQHASATGDATQRLAHCFTKGLEARIGAKGRQIWQLLMSEHPSLVDFLKAYDLYTKVCCFLKVTFIFSTMTIMQAMVGKSRLHIVDYGMRYGFQWAGLLRLLASREGGPPEVKFTAIARPKSAYYPSEQIEKIGCRLKKYAHELGFPLFKFHAIMRNWEDISIMDMHTDDDEVLVVSDMFSFSILMEESIFFDSQSPRDTVLNNIKKMRPDVFIQSVSNRSYGSSFLSRFREMLFYYMALFDMLDATIPRESKSR…
SbGRAS42	SORBI_3005G229400	CDS	ATGTCCGCCGCGCCGGAGGAGTTCCTGGCCCAGGGGACCTACCTCGCCGCCCCCGAGCCCTTCTCCCCCTCCATCTTCCTCGACCTGCCCCCGACGCCCCGCCCCGATGGCGATGACCCGACCTCCGACGACCCGGCCTCCTCCGACGACCTCGTCCTCCCCTTCATCTCGCGGATGCTCATGGAGGAGGACATCGACGACAAGTTCTTCTACCAGTTCCCCGACCACCCCGCGCTCCTCAGCGCCCAGCAGCCGTACGCACAGATCCTCTCCGACGCCACCGCCGCCTCCTCATCCGACTCCGCCGCCATCACCAGCTCAGGGACCGGCGGCAGCTCCACCTTCTCCTCGTCCTCTTCCGCCCCCGCATCTGCCGACCCCACCTGGCCCTATGATCCA…
SbGRAS42	SORBI_3005G229400	Protein	MSAAPEEFLAQGTYLAAPEPFSPSIFLDLPPTPRPDGDDPTSDDPASSDDLVLPFISRMLMEEDIDDKFFYQFPDHPALLSAQQPYAQILSDATAASSSDSAAITSSGTGGSSTFSSSSSAPASADPTWPYDPIELSQLLRSPPYPDMGVGLDDFTADEVNAVFSPGQDAAFQPTFFGAQNGENMDMLNMAFLKGMEEAKKFLPTNNSLLINLDDTSGQSLPTDRDIKSSTAFVATQVKEEEVSLKKKEEVDGISLFRGISNGRGRKNHHSQEDLEVETGRNSKLMMPEQEEAGASELFDELMSGKHDGFLKNMQDLRIAMDSESEKSARRVSGKGARGKQHGNEFVDLHTMLIHCAQAMATGDRRSATEMLKQIKQHSSLRGDASERLAYCFAEGLEA…
SbGRAS43	SORBI_3005G229500	CDS	ATGGCCGCCTCGCCGGAGGGCGAGGGCCTCTTCGTTGACCCCGAGCCCTTCTCCCCGTCCATCTTCCTCGACCTGTCCCCGACGCCCCGCCCCGATGGCAACGGCGAGGCCCCGGCCTCATCAGACGACCTCGTCCTCCCCTTCATCTCGCGGATCCTCATGGAGGAGGACATCGACGACCAATTCTTCTACCAGTTTCCCGACCACCCCGTGCTCCTCCAAGCCCAGGAACCGTACGCGCAGATCCTCTCTGACGCAGCCGCGGCTCGCACCAACAGCGCTGCCTCGGGCTCGGGCTCCCCCGCCACCGTCTCGCCGTCCTCCTCCTCCGACCCAGCCCAGCTCCTCCTGTCCCCGCCGTACCCCGATGCGGGACTGCACGACTTCACCAACGACCAT…
SbGRAS43	SORBI_3005G229500	Protein	MAASPEGEGLFVDPEPFSPSIFLDLSPTPRPDGNGEAPASSDDLVLPFISRILMEEDIDDQFFYQFPDHPVLLQAQEPYAQILSDAAAARTNSAASGSGSPATVSPSSSSDPAQLLLSPPYPDAGLHDFTNDHVGTFFLPAQGGGSPEFEQSPAQLRTTTLPAGDGDHAALASVFFKREDADAEMLNKAFLKGMEEAKKFLPTTNSLLIDRGAEEVEEGINGRCRKDRDRLSWDDLEAETCRKSKLMVPEPEETGEMVDEMIVNGLKLCLKEMEALRITMGSEAKKKARKGKGKSAQGRSSSNEAVELSTLLIHCAQAVATDNRRSATELLRQIKQHSSPKGDATQRLAHCFAEGLEARLAGSGSQLYRSLMAERVSVVEYLKAYWLYLAACCFKMTAF…
SbGRAS44	SORBI_3005G229600	CDS	ATGCATGTTCAGCATGAGCAAATTCAGAATATTGTCATGTATTTGGTGCAGTGCATTGTGTCTTTGCTGTGTTCTAGTAGTAAGAAAATAAATAAAAAAATTGTAGGAAGCCATTACTTTACTCTGTTTCAACGCAGCAGCCTAGCAGGTGCCTGGCACAAGAAGACTGCCTGTTTGCAAATTGACGTCTTCTCTTCTCTCTCTCGCTCAAAAAAAAAAGATTCCGTTTTTATCCACCCACGACCCACCACCACCAGGCCACCCAGCGTCGCAGCCATGGCAGCCTCGCCGGAGGTTTTCTTGCCTGACCTCGAAGAGCCCTTCTCCCCCTCCGTCTTCCTTGACCTGCCCCCGACGCCTCGCTCTGATGGCAATGGCGACGGCAAGGACCCGGCCTCC…
SbGRAS44	SORBI_3005G229600	Protein	MHVQHEQIQNIVMYLVQCIVSLLCSSSKKINKKIVGSHYFTLFQRSSLAGAWHKKTACLQIDVFSSLSRSKKKDSVFIHPRPTTTRPPSVAAMAASPEVFLPDLEEPFSPSVFLDLPPTPRSDGNGDGKDPASDDIVLPFIERMLMEEGIDEEFLYQYPCHPALLQAQESYAQVLSEPTADSSSDGRLSVSVSSGSDAGVGADDLTADAITASEQSPARLGDAGVRSDERPAQLGYAGTAARSDAAAEEEVEKKANSTMLAVVDGLNSAFFSAQQDGGGKAMFLKGMEEANKFLPRDIDLLRGGSATVIQVNEEESANGRGRENRHNRDGVLEANLGRESKMMAPEPEESGVVVDEMVANGFQLFFREMEGLRISMGSEAEKKSRKGSVRSAKGVVDLC…
SbGRAS45	SORBI_3005G229700	CDS	ATGGCTGCCTCGCCGGAGGATTTCGTGGCTGAACCCGCCGAGCCGCCCTTCTCCCCCTCCATCTTCCTCGACCTGCCCCCGACGCCCTGCCCCGACGGCAATGGCGAGGGCAAGGACCCGGCCTCCGACGACCTCGGCCTCCCCTTCATCGAGCGGATGCTCATGGAAGAGGGGATCCACGAAGAGTTCTTCTACCAGTACCCCGACCACCCCGCGCTCCTCCAAGCCCAGGAATCGTACGCACGGGTCCTCTCCGACGCCACCGCGGATTCCACTTCGTACGGCAGCCCCACCGTGTCGGTGTCCTCCTCCGGCTCCGACGACCTCACCACGGACGCCAGTACCGGTTCCGAGCAGAGCCCGGCGCAAGCGCAACTGAGGGATGGTGGCGCCCGGAGT…
SbGRAS45	SORBI_3005G229700	Protein	MAASPEDFVAEPAEPPFSPSIFLDLPPTPCPDGNGEGKDPASDDLGLPFIERMLMEEGIHEEFFYQYPDHPALLQAQESYARVLSDATADSTSYGSPTVSVSSSGSDDLTTDASTGSEQSPAQAQLRDGGARSDAAAAEEEMEEKANSTMLAAVDDDHAALASAFFSAQQDAGSNAMLNLAFLKGMEEANKFLPRDIDLLRGSATVLQVKEEAEEEGTANLGRGRKNLHNWDDVLEANLGRERKMMAPEPEESGEVVDEMIANGFQLFLREVESLRISMGSEAEKKKSRKGNARSANGVADLCALLMHCAQAVAMDDRCSAAELLRKIKKHSSPRGDAAQRLARYFAEGLEARLAGSGSPVYNSLMAKRTSVVDFLKAYRLYAAACCFRMMAFKFANLT…
SbGRAS46	SORBI_3005G229900	CDS	ATGGCCGCCGCGCCGGAGGACGGCGAACCGGAGCCCTTCTCCCCGTCTGTGTTCCTCGACCTGCCACCGACTCCCCGCGTCGAAGGGGATGACGACGACCCGCCGTTGTTGACGGACGACCTGGTGCTCCCCTACATCTCGCGCATGCTCATGGAGGAGGACATGGACGACGACAGGTTCTTCTACCACTACCCCGACCACCCGGCGCTGCTCCAGGCCCAACAGCCCTTTGCCGACATCCTCTCCGGCTCCGGCTCCGGCTCCGCCAACGGGAGCGGTACGACCTTCACGCCATCATCGCCATCTTCGTCCTCCTCCTATGTCAACGTCGTCGTCCCCGCGTTCGCCACCGCCACCTGGCCCTACGATCCGCTCGAGCTCACCCAGCGGCTCACGGCC…
SbGRAS46	SORBI_3005G229900	Protein	MAAAPEDGEPEPFSPSVFLDLPPTPRVEGDDDDPPLLTDDLVLPYISRMLMEEDMDDDRFFYHYPDHPALLQAQQPFADILSGSGSGSANGSGTTFTPSSPSSSSSYVNVVVPAFATATWPYDPLELTQRLTAGAAQEAGSQFFQSTDKGSQSRHVQNRVSMEDMINQAFLKGMEEANKLLPGTSSSSSNKDGALLFGETNHGHGNSRGRRKNRRHDDFLEEGGETGRKSKLMAPEPEETGEMVDKMVIDGYNLCVNKMKTLSITTPTTKEVNNKNSSNLSTLLIHCAEAVSMDDHATAAQLLAQIKKLSSPRGDANQRLASCFAEGLEARLAGTGSTLYSSLVAKRSTSVTEFLKAYQLYLAVSCFKMTAYRFSNMTISKAIAGKKKLHIVDYGVLYG…
SbGRAS47	SORBI_3005G230000	CDS	ATGGCCGCAACGCCGGAGGATGTCGCGGACCCGGAGCCCTTCTCCCCCTCGCTCTTCCTCGACCTGCCTCCGACGCCCCATCCCCACCACCCCGACGGCGAAGGAGACGGCGAGGACGACCTGCAGGTGCTCCCGTTCATCAGCCGCATGCTCATGGAAGAGGAGGGCACCGACGACGACGCCATCTTGTACCAGGAGTACCCCGACCACCACCCTGCGCTCCTCCGTGCGAAGCAGCCCTTCGCCCAGATCCTCTCGGCTCCCGCGGCCGCCACCGACTCTGTTTCCGGCCCCGTCACCACCAACTCTGCTTTCGACGCATTCGCCGACGCCACCTGGCCCTATGATCCAGTCGAGCTCTCCGAGCTGCTCTTTTCTAGGACACGCTCCGGCACGGGA…
SbGRAS47	SORBI_3005G230000	Protein	MAATPEDVADPEPFSPSLFLDLPPTPHPHHPDGEGDGEDDLQVLPFISRMLMEEEGTDDDAILYQEYPDHHPALLRAKQPFAQILSAPAAATDSVSGPVTTNSAFDAFADATWPYDPVELSELLFSRTRSGTGVGVHGFTGGADAANSFSSPGPGVGQGSASACGQARAFFNAGDTATIQSSSIGDGGVAVTMDMLNQAFLKGMEEANKFLPTTTTTIFGPDATSREHLPISSVVDYGRVSGRGCKNRHNWDDDDDDTGRRSNKLLAPEPEKNGEQVDAVFVQGYEMAIEKMHGLSISNDNNNNGKAKRKSASQGDEAVDLRTLLTHCAEAVSTGDRRSATELLRQIRQRSSPRGDASQRLAHCFAEALEARLAGTGALVAARRTSGSGGVDFLRAYKL…
SbGRAS48	SORBI_3005G230100	CDS	ATGGCAGCCGAGCCGGAGGACATCCCCGACGAGGAACCCTTCTCTCCTTCCATCTTTCTTAACCTGTCCCCGACTCCTGCCCCGCACCGCGATGACGACCATCAGGACCCGGCAAACCACCAAGCTTCACAGACCTCCACTGAGATCCTGTCCGTCGCCAACACCATTAGTGGCGGAGTAGGCACCAGCGGCTTCACCCTCTCGCCGTGCTTCTCCGACACCACCGCCACCGTGTTGGACGGCGTGACCTGCTGGCCCTACGACCCGGTCGAGCTCTCCCAGAAGCTCCTTTATTCTACGACTAGGACTGCTTCCTTGCACGTCCAGGACGCGAGCGCCAGCGTGGGATTCTGGCAGAACGGGGGCAAGCTTAAGACCGCGACGACGGCGCCTGCTAGT…
SbGRAS48	SORBI_3005G230100	Protein	MAAEPEDIPDEEPFSPSIFLNLSPTPAPHRDDDHQDPANHQASQTSTEILSVANTISGGVGTSGFTLSPCFSDTTATVLDGVTCWPYDPVELSQKLLYSTTRTASLHVQDASASVGFWQNGGKLKTATTAPASAGDDVGEHDALFSGGGAGETSRVTMDMLNQAFLKGMEEANKFLPTNNTLLTHFHLETISESGDRHGIAAGQKRHNHQEDNDSLEAEAGRKSKVVAPEPEETGEMVDRFVLVGYQSLLDKMMDMSIAVDSEAEHKARTKQGKKKPTITMAASSSSKEEEEEVVVDLHALLLQCAHAVATGNRLQATELLCKIKRHSSPTGDATQRLAYCFARALDARLAGTGNQLYRSLMAKHTSAMEFIKAYQMYLAVSCFKMMAFKFSNLTICKA…
SbGRAS49	SORBI_3005G230200	CDS	ATGGCTGCCGAGCCGGCGGAGCTCGCCGACTCCCAGCCCTTCTCTCCGTCGGACTTCCTCAGCCTTCCCCCAACACCTCGCCTCGACCTCGACTGCCCTGCCCTGCAGCTGCAGCTGCAGGACGACGATGACGACCTCGTGCTCCCCTTCATCTCGCGCATGCTCATGGAAGAGGACATGGACGGCTTCTTCGACCCGGACCACCCCGCGCTACTCCAAGCCCAGCAACCATTCGCCGACATCCTCTCCGACGCCGCGGCTGCCAGCACCACCACCAAATCCTCCGCCGGTGCCAATTCCAATTCCAATGCCGGCAACAGTAGAGGGACTACCCTCTCGCCGGCCTCTGCAGCTGGCTCCCCTGCATTCGCCAACGCCACCTGGCCCTACGATCCAGTC…
SbGRAS49	SORBI_3005G230200	Protein	MAAEPAELADSQPFSPSDFLSLPPTPRLDLDCPALQLQLQDDDDDLVLPFISRMLMEEDMDGFFDPDHPALLQAQQPFADILSDAAAASTTTKSSAGANSNSNAGNSRGTTLSPASAAGSPAFANATWPYDPVDLSQLLLCRTYPDKLPAGNPAFANTDALASSTMFGGGTVSMDMLNQAFLKGMEEASKFLPATTTNSLLMPIVSGDGDHKKLWHVRQPKKTLVKPQVDGNGMPSSLLLQQSASNGSSRGRKNNRHAGWGGDDLEEDETTGRRSCKLLACETEEIEMVDEFVQSGYQTLHEQMVAMTLSTDVDDKKSATSRKGKKGSANEAVDLRTLLIHCAQAVAAGNRPSATDLLSKIRERSSPRGDATQRLAHCFAKGLEARLAGTGSQVYGSSS…
SbGRAS50	SORBI_3005G230300	CDS	ATGGCCGCCGCGCCACTGCCACCGGACGACTTGTTTCTCGTCCATCCCGACCCACCATCTCCCTCCGTCTTCCTCGACCTCCCGCCGGCGCCGCCCAACGACGACGACGACATGGTGCTCCCGTACATCTCGCACTTGCTCATGGAGGAGGAGGACGCCCACGCTGAGAGCTTCTTCTACCAGTACCCCGACCACCCCGCGCTGCTCCACGCACAGCAGCCCTTCGCCGACATCCTAGCCGACGTCTCCTCTGCTAGTGCTAGTGCTACCACCTCGCCATCTGACGACTCTGACCATTCGCCCACCGGCAACGGCAGGGATGCAAATGCAGCAGACATGGCCACCTCCGCCTTCCTCAAGGGTATGCAGGAGGCCACCAACTTGTTGCCATCAGTATTG…
SbGRAS50	SORBI_3005G230300	Protein	MAAAPLPPDDLFLVHPDPPSPSVFLDLPPAPPNDDDDMVLPYISHLLMEEEDAHAESFFYQYPDHPALLHAQQPFADILADVSSASASATTSPSDDSDHSPTGNGRDANAADMATSAFLKGMQEATNLLPSVLSTNNSTLLLNHACKNSHAAARDDDGDPDPESRRAAKLMLPAEPADEADARRMFDQLMIHERDDICIKMKGVPQHQQQGQGVDDDNPTQRRRRLRRRRSTSTTSTDTVVDLHALLLRCAQAVATDDRAAAQDLLAHIRRHSSATGDAAQRMAHCFAEGLEARLAGTGSRLYRSLMLRRTSVADFLRAYRLYMAACCCKKVAFTFSNKTIHDAVAVAGGASSRRRRRLHIVDYGLGYGFQWPGLLRSLAVMEGGPPELVRITGIDLPQ…
SbGRAS51	SORBI_3005G230400	CDS	ATGGCAGCACCCCGTGTCGTCCGAGGCTTCACGCCGGCACCCCGCGTCGACGTCGATGCGGCCTCCTCCTCCTACCTCTCCCGCATTTCTCTTCTCATGGAGGAGGAAGACGAGGAGGACGACCTCGCCGATCACCCCGCGTTCCTCCACCCCTTCACCCAGATCCTCTCCGGCGCCCCCTTGCCGGACCAAGCCCCCGTCTTTCCAGGCGGCACGCCGCCCGAGGACAAGGAGTACAGAACGGACATGTTCACCGCTGCATTCTTCAAGGCCGTGGAGGAGGCTACTGCCACACTGTTGGCCAGGGACACAAGCAGCGGCGGCGGCAAGGACCGCAGGGACAGGCACACCGTTGGCGGCGACGACGAGCTGGAGGCCGATGCCGGCAGGACCAGCAAG…
SbGRAS51	SORBI_3005G230400	Protein	MAAPRVVRGFTPAPRVDVDAASSSYLSRISLLMEEEDEEDDLADHPAFLHPFTQILSGAPLPDQAPVFPGGTPPEDKEYRTDMFTAAFFKAVEEATATLLARDTSSGGGKDRRDRHTVGGDDELEADAGRTSKMAMSESEEAGAREVFDEMMLRGFDVCSKEMEGLAISVENVPAKDDDKKKARKRSRAWGKRRPAKVIELHTLLIHRAKAVIDDRQSVDELLSQMKEHASPTGDATQRLVYWFVQGLEARLAGTESQVYRSLTANRTSLVEFLKAYQFFMKAAFMFANKTILDAAIGRSKLHIVDYGLRSGFQWTELLRLLGTRDGGPPQVRITSIDLPQPGFHPANHMAEMGHRLTSCAHELPLSFCYVVAPWHTVCIDDLNVEPDEVLVVNDLFNF…
SbGRAS52	SORBI_3005G230500	CDS	ATGGCCATCACCCCAGAGGAATTCTTTGCTGTGGATCTCATGGAGATGGAGCCTTCACCACCTTCCCCATCTATCAACCTTCCCCTGATGCCTGATGGTGGCGGTCAAGGCCCACTCTCCGATGATGATCTGGTGCTCACCTACATCTCAGGCTTGCTCATGGAGGAAGACATCGATGACAAGCTGTTGGGCCAGTACTCTGATCACCCTGCACTACTCCAGGCACAACAGTCCTATGCTCAATTGCTCTCCTCCCCTTCCTTCAATGCAAACAGTGATAATACTTTCAACAGCGGCAACATGGAGGGGGCTAAGAATTCATTGCAGGGCTGCAGTGGTGATCAATACACACTCAGCTCATCTTTCTCAAAAGGTGTGGATGAGGAGGGGCAGTTCTCA…
SbGRAS52	SORBI_3005G230500	Protein	MAITPEEFFAVDLMEMEPSPPSPSINLPLMPDGGGQGPLSDDDLVLTYISGLLMEEDIDDKLLGQYSDHPALLQAQQSYAQLLSSPSFNANSDNTFNSGNMEGAKNSLQGCSGDQYTLSSSFSKGVDEEGQFSKGLEEAHRFLSGDNSFGKGEQAVAMNDHTVAVGLLKQIKQHASATGDAAQRLAHCFAKGLEARLAGTGMQLWKSLMAEHPIVMDFLKAYSLFMAACCFHKIALKFSIMTIEDAMVGKSSLHIVDYGLIRSLANRNVGPPQVTITAISHFQPRIYPAQQIEEQGCRLSKCAKEFGLPFKFHVITKKWEDVFIEDLNKDTDEVLIVNDLLNFSSLMDVSVFFDASNPRDTVLSNIRRMRPCIFIQSIVNRSSGTSFLSRFRELLFNYM…
SbGRAS53	SORBI_3005G230600	CDS	ATGGCCACCACTCCGGAGGAATTCTTTATGGAGGGTCTCATGAACTTGTCACCACCCTCCCCATCTGTGTTGCTTGACCTTCCCCAAATGACCAATGATGTCGGTCAGGATTCACTCTGCCCTGATGAAATAGTCCTCTCCTATGTTTCATCCGTGCTCATGGAAGATCAATCTGAAGACAAACTCCTGTGCCAAGACACTGATCATCCTTCGCTTCTCCAGGATTGCAGTGGTGATCAATGCACACTGAGATCATCCTTGTCCATTGGTGCGCTTGCAGCGGGGTCAGTCTTGAAGGGCATGGAAGAGGCTAGCAGGTTCTTGTCAGAAGATAATGTCTTCAGAAAGGATCAGCAATTGAACCAAATGACTAGGGAAAGTGGCAATTCTAGGGTATTC…
SbGRAS53	SORBI_3005G230600	Protein	MATTPEEFFMEGLMNLSPPSPSVLLDLPQMTNDVGQDSLCPDEIVLSYVSSVLMEDQSEDKLLCQDTDHPSLLQDCSGDQCTLRSSLSIGALAAGSVLKGMEEASRFLSEDNVFRKDQQLNQMTRESGNSRVFKKRYNRDEDGEVGRAYKVFMMMEELEEMFDKMMLRGYETCIEEMKKLRITKADEAKNKKKGYNKRRSNVVDLYTLLINCAQAVSASNFRTAHELLKQIKQHASATGDATQRLAQCFAKGLEARLMGTGRQLWQLLTLEQPLAIEYLKAYNLYMATCSFNRVALFFNVMTIEHAMVGKSKLHIVDYGPHHGFQWAGLLRWMANREGGPPEVRITAISRLQPRSCPSEGTDDTGRRLDKCAREFGVPFKFHAITAKWETISIDDLKTE…
SbGRAS54	SORBI_3005G230700	CDS	ATGGCGGCAACCCTGGAGGAGCTGTCCCCGTCGGTGTTCCTCCACCTTCCCCCAACGCCCCACCATGACAACGGCGTCCCCTCCTCAGAGCAGCAGCAGGAAGACGTGGCCCTGGAACACATCTCGCGTCTGCTCATGGAGGAGGAGGAAGAGGACATGCATGGCATGTTCTTGATCAACGACAACGACCCCGCACTCGTCCACGCTCAGCAGTCCTTGGCTCAAATCATTGCCTCTTCTTCTTCTTCTTCATCTTCCACCAGAAATGGCAATGGCGCATCCCATCTCTACAAGGACGGCAACAGTGCCACAGTCTCCGACATGTGCGCCACCGCCACAGGAGCAGAGGCCTGCAGCGTCATGGACTTGCTGAATATGGCGTTCGTCAAGGGCAGGGAG…
SbGRAS54	SORBI_3005G230700	Protein	MAATLEELSPSVFLHLPPTPHHDNGVPSSEQQQEDVALEHISRLLMEEEEEDMHGMFLINDNDPALVHAQQSLAQIIASSSSSSSSTRNGNGASHLYKDGNSATVSDMCATATGAEACSVMDLLNMAFVKGREEGCKFLPKDNKKLVMKDTTSRNYGPEAEAGRACKVMATVARPEEEAQVQELIGRMMLDDCEVPTEEMERLRAAMADEAAMSNSREARRRRQQQVDMRTLLLSCAQAVDERHGARELLEQAKQHASPTGDATQRLAHCFVEALEARLAGTGSVLHRSLAALDTTTLLQQSPEFLQAYRLFAATCCFQRVGFAFANMTICRAAAGSSRLHVVDYGLHLGLQWPDLLRRLAARDGGPPPEVTITCVDLPLPGFRPARHMEETGHRLSDY…
SbGRAS55	SORBI_3005G230800	CDS	ATGGCTATATTGAAGATGATAATTAGAGTCTACCAAATTAAAGAGGAATTCTTCGTGAAGGATTCCATGGCGCAGTCACCACTGTCCCCATCCCATGAAGTTTTTCCCCGAAACCCAAAGCAAGAAGCAGGTGGACGAAGTGAGGGCTGCCATCATCATGTCCCTAGTGATATGATGATGCTCCCTTACATCTCACGCATGCTGATGGAGGACGAGGACGACACCGACGATAAGCTGCTCTCTGATCACCCTGCGCTTCTCCAGGTGGAGCAGCCCTTTGCTCAAATCCTCTCCTCCCCTTCCCCTGGTGACACAAATGATGGTGGTGGTGGTGATGAAAGGTCGACACCCAGCTACTCATCCTTGTCCAGGTGTCCATATGCAGTAGTGGGGGAGTTC…
SbGRAS55	SORBI_3005G230800	Protein	MAILKMIIRVYQIKEEFFVKDSMAQSPLSPSHEVFPRNPKQEAGGRSEGCHHHVPSDMMMLPYISRMLMEDEDDTDDKLLSDHPALLQVEQPFAQILSSPSPGDTNDGGGGDERSTPSYSSLSRCPYAVVGEFLKGMDQATNMLLPGAGGFICDDELQVNQTAARESRSKKRNNRDDHNLQDEVITRSSKAVMTIKQQHEDICVHETMLEDMMSSGLETYIREFEKLRVDMANEAHQKNIRKGGKKAVVSNNVVDVSSLLISCAQAVAANDHVRARDLLKQIKQHASETGDATQRLAHCFARGLEARLLGMGSQLWQLVLAERLSIEEFLKAQNLYMAACSFNKVVICFSTMTILQAIQGKTRLHIVDYGMRFGFHWAHLLRLLASREGGPPKVRITAI…
SbGRAS56	SORBI_3005G230900	CDS	ATGGAAGCCACGCCCACGCCACCCTCCCCCACTACTGTGTTTCTTGAGCTGCAGCCTCCGACGGCCTGCGGCATGCTCATGGAGAAGGACTCATCATCAGCTCACCAGGACAATGACCTTGTGCTCCCCTACATCTCGCGCTTGCTCATGGAGGACGACATCGCCGACAAGTTGTTCTTCCAGCAGTACGACCTGGACGAACCTGCACTCCTCGAGGCCCAGCAGCCCTTCATTGAGATCATCTCCAATGCCGTCGTCGTCCCGTCACGCCCCTGCAATAATAATTATTCCGGCCAGCCGCTGGTGGCACCGGCACCTTACACTGGCACCGCCGAGAGCATGGCAGAGACTAACAGCTTATTGCTGCCACCCGAGACCGAGACCGAGAGCAGCTGCGGC…
SbGRAS56	SORBI_3005G230900	Protein	MEATPTPPSPTTVFLELQPPTACGMLMEKDSSSAHQDNDLVLPYISRLLMEDDIADKLFFQQYDLDEPALLEAQQPFIEIISNAVVVPSRPCNNNYSGQPLVAPAPYTGTAESMAETNSLLLPPETETESSCGMDAVSMAFFRGMEEANKFVPSIVVPRDRDRETVVDVDDSSRSRKKRHESEAAAEASKQMAAPESEEEATAREMLDRLMLDGYNPSLASDMNEAEEEEETMTMSRSSGRRRRSGTGTGTKHAVDMHTLLIRCAEAMSNNDWCAAAGLLERIKYHSSPTGDSTQRLAHCFAKGLEARLAGMGSQTYLSLVAKRASMVVVLKTYQLFMDSCCFLPVQLLFSNKTIYKAVAGRKKLHIVDYGLGHGIQWPDLLRWLSRREGGPPEVRFTG…
SbGRAS57	SORBI_3005G231000	CDS	ATGGGGATTCCCCCGGAGCTGGAGTTCTCAGAGAAGCGCCCCCAGGTGGTGGACTTCACAGAGCCTGTGCCACCTTCCCCATCCACCTATCTCCTCGACCTGCTCCAGGCGCCCCAAGTCGATAACGGCAAGGACGATCAATCCTACATCTCGCACATGCTCTTGGAGGAGGACACTATTGGCAACTTGTTGTACCAATACCCCAACCACCCTGCTGCACTCCTCACCGGCACCGCCGAGCAGCCCTTTGCCCAGATCCTCTCCGCCGCTGATGCTACCTCTGATGCGCTCACCATATGGCCGTGCAACTCCATCAAAAACACCTCGCTGCAGTTGTCGGTGGCGACACCTGATGAGTACTACTCATATTGCGACATGACTACCTCCGAAAAGCTGCCT…
SbGRAS57	SORBI_3005G231000	Protein	MGIPPELEFSEKRPQVVDFTEPVPPSPSTYLLDLLQAPQVDNGKDDQSYISHMLLEEDTIGNLLYQYPNHPAALLTGTAEQPFAQILSAADATSDALTIWPCNSIKNTSLQLSVATPDEYYSYCDMTTSEKLPGDMDSMHVRQDASSLLMNSMHEALAMEPNRLLSAAKSSSCCMDVISMAFFKGMEEANKLLPLQDSETTLARGRGWKKRLQAGKGDDANVVAMCRSSKQKVAQMTQPDSEEEAAAREMLDRLMLNDNASHAADVQQELIIGSMELEKPRGRRHGASASHTAVDLHALLIRCAEAVATNDRQGVADLLLRIRHHSSPTGDGTQRLAHCFAQGLEARLMGTGSQMYHSLVAKSASATVILKVYRLYMAACSILPLRFPLTNKTTYEAVA…
SbGRAS58	SORBI_3006G083201	CDS	ATGTTCTACCAGGCGTCCCCGATCTACCAGCTCGCGCACTTCACGGCGAACCAGGCGATCGTGGAGGCGTTCGAGAGCGGCGGCCGCCGGCGCCTCCACGTCGTCGACTTCGACGTGTCGTACGGCTTCCAGTGGCCCTCCCTGATCCAGTCCATGTCGCACGCCGCCGCGAGCACGAGCACGAGCACGTGCACGACGAGCAGCAGCTCACACGACGGTGGCGACGGCGACTGCGCCGAGCCGCCGGTTTCCCTGCGAATCACCGGCCTCGGCACGAACCCCGACGAGCTGAGGCAAACGGAGGCGCGGCTGGCGCGGTTCGCGAGCGGGTGCCCCAACCTAAGGTTCGAGTTCGAGGGCATCGTGGTCGTGGACGATGATGGTCCAGACAGTGGCCGC…
SbGRAS58	SORBI_3006G083201	Protein	MFYQASPIYQLAHFTANQAIVEAFESGGRRRLHVVDFDVSYGFQWPSLIQSMSHAAASTSTSTCTTSSSSHDGGDGDCAEPPVSLRITGLGTNPDELRQTEARLARFASGCPNLRFEFEGIVVVDDDGPDSGRRHERIKVDDDATVVVNLVFPAAAAHQSSTTTSTRDEACSSALARIRSLNPSLVFLVEKDGGGNATSRGRRSSIVLPPFTASLRYFAAVFDSLHECLPADSAERLAIERNHLGAEISDAMASLADYNNNYGGGGDDHHMVELPTTSCWRQMMERAGFERVELSSRTVSQAKLLLKMKSGGGGGFRVMMEGEGGSSAMSLGWRDSVQLITATGWRRRRRSTNKPAFS*
SbGRAS59	SORBI_3006G093700	CDS	ATGGAACCCACCGCAGCACTGCCCCGCTCCTTCAGCAACCACCTCTGCCCAACGCTCCACCTCGACGGCAGCCAAGACGATAATGTTCTCCCCTTCATCGCGCGCATGCTCATGGAGGACGACGCCGTCGATGAGTTCTTGTACCAGCAGTACCCTGACCACAATCCCGCCCTCCTCCAGACCCAGCAGCTATTCGCCCAGGTCCTTTTCGACACCTCCTCCACCAGCGCCCTCGCCGCCGTGCAGGCCGGCGCCCAAGGCAACGACCTCCAGGATCCACCCTCCTTGAACAGCACAGCCATGGGTGCCGTGGAGCCGGCCAACACCTTGTCGCCAGCGGAGGGCAGCAACTGCTTCAAGGACGCGGTGAGCATGGCGTTCTTAAGAGGCATGGAAGAG…
SbGRAS59	SORBI_3006G093700	Protein	MEPTAALPRSFSNHLCPTLHLDGSQDDNVLPFIARMLMEDDAVDEFLYQQYPDHNPALLQTQQLFAQVLFDTSSTSALAAVQAGAQGNDLQDPPSLNSTAMGAVEPANTLSPAEGSNCFKDAVSMAFLRGMEEANKFLPGAGGGYTADFRGRKKRLDVDGDDEQVEGRSSKQMAADGDEESEEAAVREMLDKLMLNGDDEPILADDMQELRAAMDMAKTPPPPGRPAGTRADQVQQQQAVDVDLHSMLIRCADAVANNDRRTASDLLQRIRRHSSPSGDATKRLAHYLAEALEVRLNGTGSLQYRPSSVMAKNASSAGVQLKAQQFFMASCCFLPVNILFSNKTIYNAAAGRKKLHIVHYGLDHGLQWATLLRWLARREGGPPEVRLTGIDVPQPGFRP…
SbGRAS60	SORBI_3006G093800	CDS	ATGGAACCATCGGCACCATCTCCATCTGTATTTCACAACGGTGAGGGTCCTCTCTCCCCTGATAACATGGTGCATTCCTACATCTCTCACATGCTCTTGGAGGAAAACATTGATGATCAAATATTGTGCCAATACTATGATCACCCTTCGTTACTCCAGATGCAGCAGGACTTAGCCCATATTCTCTCCTCCCCTTCCTCCAGTGCTAAAAACAGCACAATCAACAATGGAAACTCAGAGGGGACTGAGAGTTTGTTGCATGGTTCTAGTGGCGATCCAATCAGTGTCAGCTTGGGCTTTGACATGGGTGCTGATGTGGTGGGGTTACTCCAGATGCAGCAGGCCTTAGCCCATATTCTCTCCCCCCCTTCCTCCAGCACTAAAAACAGCTCAATCAAC…
SbGRAS60	SORBI_3006G093800	Protein	MEPSAPSPSVFHNGEGPLSPDNMVHSYISHMLLEENIDDQILCQYYDHPSLLQMQQDLAHILSSPSSSAKNSTINNGNSEGTESLLHGSSGDPISVSLGFDMGADVVGLLQMQQALAHILSPPSSSTKNSSINKGNSEGTEGLLHGSSGDPTRVSLGFDKGADVAGAFLKGMEEGRKFLPSDNKGADVVGAFFKGMQEGRQFLPRGNNLLKDDHMLQNSRESSDQRGFKKSCNRCEHLEEVGRCNKCEHLEEVGRISKGMMMMEAPEEIGMQMFDDMSLCGYETFIRDMEILRIGMNNKVVKNNRKGCSKVARDVVDLHTLLIHCAQAVDTSNLKIAVELLKQIKQHASATGDATQRLALCFSKGLEVRLVGTGSQVSKLLMAERPSAVEFRKAYSLYI…
SbGRAS61	SORBI_3006G172900	CDS	ATGAGGGCGGCGCCCTTCAGTGCCGACGGGAGCGGGGCGGGGACCATAGAGGCGCTGCTTTGGCCGGACGGGAAGGGCGGCGGCGGCGGAGGGGACCTGCTGGTGGAGCCGACGTCGGTGCTGGACTGCAGACGGAGCCCGAGCCCGCCGTACTCGACATCGACGCTGTCTTCGTCCCTGGGCGGCGCCGCGGGGGACTCCTCTTCCGGCGTGGCGGCGGTTTCGGACAACAGCGCCGCCGCCGCCGCCGAAGCCACCAAATGGGCGGCGCCAGGCGAGCACGGCGGCGGCGGCGGTGGAGGCGGAGGCGGGGGCGGGAGGAAGGAGGAGTGGTCCGGCGGTGAGCTGCCGCCCATACCGGGGACCCTGGACGTCGGGTTCGTCGGGGAGGAGGGCTGG…
SbGRAS61	SORBI_3006G172900	Protein	MRAAPFSADGSGAGTIEALLWPDGKGGGGGGDLLVEPTSVLDCRRSPSPPYSTSTLSSSLGGAAGDSSSGVAAVSDNSAAAAAEATKWAAPGEHGGGGGGGGGGGGRKEEWSGGELPPIPGTLDVGFVGEEGWDAMLGDATAVAGQDQTFLNWIMTAPGDMEPPAPPLLGNAAGFGFPTSDPLGFSLQHHPGGGGGASAGALASDLSSPGARSLTSSSGSSSKATSTFGLLPTEAVLQPPPPAATTMPFHDGGDIKPPLLGVPSANLLLNQHQTLPAASFFMPLPSFPDHQHQPHLPPPPKRHHSMPDNLFLLQNQLQPPPQGLPFPPVHNTGPFQLQPSLQPPRGALKTTPAAQQHQQLLDELAAAAKAAEVGNSIGALEILARLNQQLPPVGKPFLR…
SbGRAS62	SORBI_3006G188900	CDS	ATGGAGCCAGGCGCGCCGTGGCGCGATCCGCGCCAGGGGTACGCCTACGGGGTCGGATCGGCGATGCAGATGCAGCTGCAGCAGCGGGCCGACGCGGCCGCCGGTGGAGGAGTGCTCAAGAGGAGCCTCGGCGAGCTGGAGAGGTGGCAGCACCACCAGCAGCAGCAGGTGGCGGCGCAGCAGGAGCTGTACCTGCGCACCGTCAGGCAGCGCACGGCGGCGGCGGTCGATATCGCCGCCTTGCTGGGAGGGACCCCGGCTCGGCCTCTGGTTCTCCCCGGGTCCAGCTTCGGAGGGGGCCTGGCGTCGCCTTCGTCCACGCTGTCCTCGCTCACCACCGCGTCCAGGGCGGCGGTGCCGCTGATGCAGCCGCAGCTGCAGCGCCAGGTGCCGCTCATG…
SbGRAS62	SORBI_3006G188900	Protein	MEPGAPWRDPRQGYAYGVGSAMQMQLQQRADAAAGGGVLKRSLGELERWQHHQQQQVAAQQELYLRTVRQRTAAAVDIAALLGGTPARPLVLPGSSFGGGLASPSSTLSSLTTASRAAVPLMQPQLQRQVPLMTSSPQTQAFGLSRAPPLPQPASSSELFILQELEKQLLDDDDDDDEPVAAMSGTGSAVTNSEWEETIQQFSSIAAAAMSGTGSAVTNSEWEETIQQLSSIAAAPSPGLPAAATPNNNINNNNNVGMTRSPSNSSSSTASSSASCSPPASRQLLSEAAVAIADGHHDAAATHLAALKRAANQHGDAEQRLIAMMVDALSSRIGRAASAPAQHLAELCSGDQRAGSQLLQDISPCFRVALHAASVAIVEAAQTASLTTIAEPLKKLAER…
SbGRAS63	SORBI_3008G012700	CDS	ATGATGTGTATGCCATCTGTGCGGGATCAGGTGCGGCTTGTCCCGGCTCTGTATCAGTGCGCAACACATGTAAGCGAGGGATCCATCGGAAAGACTAACGATAGTCTTAGTGAGATAAAAAGGCTCTCCTCCATAGTTGATGGGCCGCTGCAGCGTCTCTCCCAGATTATGGCTGACAGCCTAGCTCGCCGTCTTCTCTTCTCTTGTGAGGGCCTTACTGGTTCCCTCATTCATCCATCTGACTACTTTGAGCAGTCGAGCATTCAGTCTGCTCGCTATAACTTTGCTAGCCTCAGTCCCTACCTCAACACTGGCTTTGCTACTATCAACCGGGCCATCCTTGAAGCAATGGAGGTTGAAAAGGTTGTCCGCATTATCGACTTGTCCTGCTCAGCCTCC…
SbGRAS63	SORBI_3008G012700	Protein	MMCMPSVRDQVRLVPALYQCATHVSEGSIGKTNDSLSEIKRLSSIVDGPLQRLSQIMADSLARRLLFSCEGLTGSLIHPSDYFEQSSIQSARYNFASLSPYLNTGFATINRAILEAMEVEKVVRIIDLSCSASHPRQWLKLLHGFHGRPGGPPEVRLTVVHDDNDFLANMRALLSKEADMLKIPFQFNDVNGRLETLDFSNLRSVLGIKYGEAIAISCSLQLHRLLVVDDNASCSAIDQLQKMANAAQLKQMASSVYSPASILNYPRTPSPLLLASFLNAIHTLKPNIMLVMEQDANHNALLFSDRFVEALNYYAALFDSFNAMAATNSQRANERAQVERMILGEEIKNILLCEGVNRHERHETLSQWAMYMDTSGFHHVPLSFGAIREGELKLMSFGL…
SbGRAS64	SORBI_3008G012800	CDS	ATGAACTCGAGACCATGGCATGGCGCATGCTTGCATTGCAACATTTGTCGCCATACCAAGATCCAAGCCCAACAATGGCGTGCTCGATCGCCTTCATATCCAGAGCAGCGATCCATTGACCAGAAGCCCCGTCCGTCCAAAGCTTCAAGCTTGGTGAGGATTTCGATCGCTCATCAGGCCGGGGTTTGGACTCTGGACATGGACATGTTCGTCCAGGAGGACACGCTGTCGTCGGCGACGTCGTCGCCGGCGTCGTCGCTGTACACGCCGTCGCCGCACGGTCATGGCGGGCTCGGGTCGTCGTGGGTGCAGGAGCTGAGCCATGACCAGCAGGGCCTGCGCCTCATCAACCTGCTGTACCAGTGCGCGGCGGAGGTGGCGGCGGGCGCCTTCGACCGC…
SbGRAS64	SORBI_3008G012800	Protein	MNSRPWHGACLHCNICRHTKIQAQQWRARSPSYPEQRSIDQKPRPSKASSLVRISIAHQAGVWTLDMDMFVQEDTLSSATSSPASSLYTPSPHGHGGLGSSWVQELSHDQQGLRLINLLYQCAAEVAAGAFDRANFYLEQITQLASLDAPHTLQRLAAVFADALARKLLNLVPGLSRALLSTGGNSGEAHLVPAARRHLFDVLPFMKLAYLTTNHAILEAMEGERFVHVVDLSGPAANPVQWIALFHAFRGRRGGPPHLRVTAVHDGREFLANMAAVLAKEAEAFDIPFQFSAVEAKLEELDTDALRHVLRVRSGEALAVSVVGQLHRLLAVDDAGGRNSRHVPGSSCLTPVQIIARSSPSSFGELLDRELNTRLQLSPDSSAVLSMSPQSSSLSPAHQ…
SbGRAS65	SORBI_3008G023401	CDS	GCGGCTGAGGTTGCGGCGGCGGCGGCGCCCTCCACGACGGCGTGGGTCGACGGCATCATCCGCGACATCATCGGGAGCAGCGGCGGGGCCGGGGTGTCCGTGGCGCAGCTCATCCACAACGTCCGCGAGATCATCCACCCCTGCAACCCCGGCCTCGCCTCCCTCCTCGAGCTCCGCCTCCGCTCCCTCCTCGCCCCCGCCGACCCCGCGCCGCTGCATCCACCTCTCCTGCACGCCGCTCCGCACGTCGCCGCGCTCCCTCCCGCTCCACCACCACCGCCGCCGCTTCATTCCGCAGAGAAGCACTGTCCTCCTCCGCCGCAGCAGGACCAGGAGCCCAACAACCCGCCGGCGCCATCGCAATCGCCCAAGGCCCCGACGGCGGAGGAGACCGCCGCC…
SbGRAS65	SORBI_3008G023401	Protein	AAEVAAAAAPSTTAWVDGIIRDIIGSSGGAGVSVAQLIHNVREIIHPCNPGLASLLELRLRSLLAPADPAPLHPPLLHAAPHVAALPPAPPPPPPLHSAEKHCPPPPQQDQEPNNPPAPSQSPKAPTAEETAAAAAKERKEEPRRRQRDEEGLHLLTLLLQCAEAVNADNLDDAHRCLLEIAELATPFGTSTHRVAAYFAEAMSARLVTSCLGIYAPLPPGNPVAARLHGRGVAAAAFQVFNGISPFVKFSHFTANQAIQEAFEREDRVHIIDLDIMQGLQWPGLFHILASRPGGPPRVRLTGLGASMDALQATGKRLSDFADTLGLPFEFCAVAEKAGNVDPEKLGVTRREAVAVHWLHHSLYDVTGSDSNTLWLIQRLAPKVVTMVEQDLSQSGSFL…
SbGRAS66	SORBI_3008G046700	CDS	ATGGAGACCATGTCATACCCTTACTCCCCTCTCATCCCCTTCCCCACACAGCATGAGCAGAGCAGCTACCTCCTGTGGTCTCCTCAGGTGCTGACCCCCCTTGAGAATGGCAACATGTGCGATGGCGACGCCGATGCTGATCCTTCCCCTGATCAGCAGCAGCAAGATCATGAGCTCATGAACATGCTGCTCCAAGAAGCCAATGTCTTGCTGCTCCAAGATGAGCTCTCCAATGGTGATCCATCATTGGACGGTTTTGATCAGAGGCTGGGAGGAGGGCAAGAAAATGGCAACCTGCTGTTGGGAGTCCAGGAGGAGTTCATGGAGGAGAGCAGTTTAGGCGACCTTCTCGTCGCCGGGGCCAGGGCAGTCGAGTCCAGGGACGCGATCAGTGCCTCG…
SbGRAS66	SORBI_3008G046700	Protein	METMSYPYSPLIPFPTQHEQSSYLLWSPQVLTPLENGNMCDGDADADPSPDQQQQDHELMNMLLQEANVLLLQDELSNGDPSLDGFDQRLGGGQENGNLLLGVQEEFMEESSLGDLLVAGARAVESRDAISASAILSRIDAALVSSSDHLACYFARGLRSRISGECRSTADDAAAPGNRMPAYRMLQELSPFIKFAHFTANQAILEATADDPAVHVVDLNVGEGVQWASLMSDLARRHGSRKRFRLTEAFVTADADAGAAAHRTAGRLLSEFAASLNVPFQYSSLHVRSDEDLHGLATSCCCNCNCNGSDDDSASSSSSVIVSCDTTDQPYSSLTRLQLLLAGSVVRILRPKLVVTTEEELFRMGRRNPNSFEEFFREALHHYGAVLESLGSCFRDGGG…
SbGRAS67	SORBI_3008G138600	CDS	ATGGGCTCCTCCTACTACGACCCATCCCCGTCGCCGGGCGCCGACGAGCTCTTCCTCTACCTCTCCGACCTCGGCCCCACCTCGCCCTCCGCCTACCTCGACCTCCCGCCCACCTCGCCATCCGCCTACCTCGACCTCCCGCCCACACCGCAGGGGAACACCACGGGCCCCAAGCAGGACATGCTGCTCCCCTACATCTCCAGCATGCTCATGGAGGACGACATCGACGACACCTTCTTCTACGACTACCCGGACAACCCGGCTCTCCTCCAGGCGCAGCAGTCCTTCCTCGACATCCTCTCCGACGACGCCTCCTCCCCGACCACCACCACCACCACCCACAGCGGCGCCAGCGCCAGCGTCAACCACAACTGCTCCTCCTGCTCCTCCGACGCCTTC…
SbGRAS67	SORBI_3008G138600	Protein	MGSSYYDPSPSPGADELFLYLSDLGPTSPSAYLDLPPTSPSAYLDLPPTPQGNTTGPKQDMLLPYISSMLMEDDIDDTFFYDYPDNPALLQAQQSFLDILSDDASSPTTTTTTHSGASASVNHNCSSCSSDAFDASASAPLTPAAVDSYVSAPAPATHFDGFDLDPAAFFSNGANSDLMSSAFLKGMEEANKFLPTQDKLVIDLDPPDDPKRFVLPTPTPAPAADKLAPGFNAATVPAAVAVKEEVIFAAPDAAPGSGAVLGRGRRNRFDDDDDPELQHRSSKQSALQGDGDERDVFEKYILTSPEMCTEQMQKLRIAMQEEAAKQEKAAAAAGNGKAKGRRGGRDVVDLRTLLVHCAQAVASDDRRSATELLRQIKQHASPQGDATQRLAHCFAEGLQ…
SbGRAS68	SORBI_3008G168400	CDS	ATGGGTCACATCCCCTTCACCTGGCTACCCATGAACCCCGACGCCGCCGCAGCAACGCTCACCGCCGACGCCGCCGTCCCGGCCGCACCTATCCCTATCCCTACCCCTACCACCACCACTGATGCCGCCGCCATGCAACACTACTACCTCAACTCGTGGCTGCACGCATCTCTTATGCAGCCGGCGGTCGTCCAAACCGCCACCGAGGAAGCAAGGCGGCGCCAGGACCAGGAGGAAGAAGCTGCATCCATCCGCCTGGTCCACCTCCTCATCACCTGCACCGGCGCCATCCAGGCCGGTGACTACTCCGTCGCTCACGGCAACCTGACTGAGGCACGTGCGATCCTCAAGAAGATCCCGACTTCAACCGGCATCGGCCGTGTAGGCACCCACTTCACC…
SbGRAS68	SORBI_3008G168400	Protein	MGHIPFTWLPMNPDAAAATLTADAAVPAAPIPIPTPTTTTDAAAMQHYYLNSWLHASLMQPAVVQTATEEARRRQDQEEEAASIRLVHLLITCTGAIQAGDYSVAHGNLTEARAILKKIPTSTGIGRVGTHFTDALAQRLFPAYPHAAALPSCLPPATPPATYNHFYDAGPYLKFAYSAANRAILKAFEGCKRVHIIDFALMQGLQWPALMEELSKREGGPPELRITGIGPNPTSGRDELHEVGVRLAEFARYMKIPFTFQGVCADHLDHLTAWIHLKLRPDEALAMNSILQLHRLLVDPDADESTMPAPIDILLKLVVKLKPKIFTVVEQEADHNKPRLLERFTNALFHYATMFDSLEAVCSAVNVSAAAARSSTNTSTTSSLAEAYLRGEIFDIICG…
SbGRAS69	SORBI_3009G011000	CDS	ATGGAAAGTCCTGAGTATTGTGAGATAAACTCAAATATGACTCTCGACTACATAAACCAACTGTTAATGGATGAGGGCACTGATGAGAAGGACAGCATATACCAACAATTTGATGCACTTCAGGCCATAGAGAAGCCATTTTATGATATTCTTGGACAGACATATCCATCCTCACCTAAGGAGACAATGATCAGTGGAGATACCGAAGTAGATTGTCCCCAAGACAATTATAGTAAACAGGCACGCAGTGGTTGTTTTGTCAATGACGTTTTAGGACCACAAGGTACGCACCTGGTAACTCATGATTGGACTTCTGAATGTGACCGTTTGTCTTTGCAATTTGAGAGAGGTGCTGAGGAAGCAAATAAGTTAGTTCCCAGTATTGTGAAATTGGTTGAT…
SbGRAS69	SORBI_3009G011000	Protein	MESPEYCEINSNMTLDYINQLLMDEGTDEKDSIYQQFDALQAIEKPFYDILGQTYPSSPKETMISGDTEVDCPQDNYSKQARSGCFVNDVLGPQGTHLVTHDWTSECDRLSLQFERGAEEANKLVPSIVKLVDLDSNGLSDSNQMIEATIGQKGKHVSKIRSHVDLEFLEARNSKHLAISASETTRDEMFDSVLLCDWQFNCDAAHLREIKEKQANNSSQNVWRKGYGQGQVKLRVKKEEGIDLRAHLMQCAQAIVVNNLPFASDLLEKIRCHASPYGDGSQRLALYLANGLDARLAGTGSHVYQKLMEKRTRATDMLKAYRLFIAVCPFSKVAYYFSNQTIVDLSNGRPKVHIIDFGITLGFQWPSLIQRFAKREGGPPKLRITGIDAPQPGFRPRAI…
SbGRAS70	SORBI_3009G011100	CDS	ATGGACAACCCTGAGTACTGTGAGATAAACTCAAACATAACTCTCAACTATGTAAACCAACTATTGATGGAAGAAAGCGCTGATGAGAATATTAGCACATACAAACATCATGATGCACTCCAGGCCATGGAGAAGCCCTTCTACGATATTCTTGGAAAGGCATATCCATCCTCACCTAAACAGACTGTGATCAATAGTGGCAGTCAATCAAATTTCCCTGATGATATTAACAACAATTATCATGACCTGGAATGCAGTGGTAGCTCTGTCAGTGATATTCTTGGGTGCAAGGCTGTGCGCTTGATAGACATAGATGGCGGTTCTGAACTTTGCAATGTGGTTTTGCAATTCAACAGAACTGCTGAGGAAGCAAGGAAGCTTGTTCCAAGTATCGAGAAA…
SbGRAS70	SORBI_3009G011100	Protein	MDNPEYCEINSNITLNYVNQLLMEESADENISTYKHHDALQAMEKPFYDILGKAYPSSPKQTVINSGSQSNFPDDINNNYHDLECSGSSVSDILGCKAVRLIDIDGGSELCNVVLQFNRTAEEARKLVPSIEKLVVDPESNGLSSSKQTIEATIGQHSKHTNKIRSHPHVDLELVERRNSKHSAISTSEIIRDEIFDRVLLCDEQYHCDVAHLREMKAKEANISLQYVRNTGSAQGKEKSQGKKQEKEEVDLRALLIQCAQAISSNNHPFASELLKKIRHHSSPYGDGFQRLAIYFADALEARVAGTGSQMYQKLVVKQTSCLDMLKAYSLFIAASPFVRVAYYFGNKTIVDVLGGRPRVHIIDFGILFGFQWPSLIQRLAKREGGPPQLRITGINVPE…
SbGRAS71	SORBI_3009G011200	CDS	ATGCTGATTGAGTGTCCCTTTGATGATCTGTACACCCTTACAACGCCTGGACAACAGCAAGATGGCTCTTCTTCTTCTCAGCAACAACTCACACTGTCTGACCACAGACTATGTGATCCCCAGTTCTTCTCCCAATCAACCAATGAATCAAACATGCAATTCTCCGCTGTAGTTACCATCCCTCGAATGTACAATGTCAGTAGCAACCTCGGACAGAACCACCTTCAGATTGCTGCAGGGGTTAGTCCAGACTACCAAAGGATTAGATCAAACAATGCTCTTCACCACATAAGCCAGATCCTGATGGAGGACGTTGATGAGAGGGTCGGCTTGCATGAAGGGGAGGCCGCCCTTCAGGCTGCTGAGAAGGCCTTTTTTGATATTCTGGAGCAGGTAAAC…
SbGRAS71	SORBI_3009G011200	Protein	MLIECPFDDLYTLTTPGQQQDGSSSSQQQLTLSDHRLCDPQFFSQSTNESNMQFSAVVTIPRMYNVSSNLGQNHLQIAAGVSPDYQRIRSNNALHHISQILMEDVDERVGLHEGEAALQAAEKAFFDILEQVNPPSLDWSPLHHSGEAGEGPGEGSNSYHKRPRRSSFTTDISSHSMFFEESSHRMLQPLPAPLIPNSYGRSLFLPYQQPLASTGRTSRFGFSALEIRREAEDGNRFDKMVICLEKDKLSICRLTTTKAKIVARKSKYAIFQITDYRNSPYIQDSDTREGRSKNYTITCEISRNEKFDRVLLCYGLDCFIETARLRDMAAKEASETSPKGQSKTPARQKLRGTRQLKKEVVDLRTLLNHCAQAVAADDRLLAGELIKKIRQHSSRDGDC…
SbGRAS72	SORBI_3009G011300	CDS	ATGAGGATTGAGTCTCCCTTTGATGATCTGTACACCATTACAACGCCTGGACAACGGCAAGATGGCTTTTCTACCTCTTCTTCTCAGCAACAACTCACACTGTATGACCAAAGACTATGTGATCCCCAGTTCTTCTCCCAATTAACGAATGAATCAAACATGCAATTCTCTGGTGTAGTCACCATCCCTGGAATGTACAATGTCAGTAGCAACCTCGGACAGAACCACATTCAGATTCCTACAGGAGTTAGTCCAGACTACCAAATGGTCAGACCAAACAACGCTCTTCACCACATAAGCCAGATCCTGATGGAAGACATCGATGATAGGGTCGGCTCGCATGAAGGAGAGGCCGCCCTTCAGGCCGCTGAGAAGTCCTTCCACGGTATTCTTGAGCAG…
SbGRAS72	SORBI_3009G011300	Protein	MRIESPFDDLYTITTPGQRQDGFSTSSSQQQLTLYDQRLCDPQFFSQLTNESNMQFSGVVTIPGMYNVSSNLGQNHIQIPTGVSPDYQMVRPNNALHHISQILMEDIDDRVGSHEGEAALQAAEKSFHGILEQVYPLSLEWSPLHHSGEAGDGPGEGSNSYHKRPRRSSFTTDIFSNSMLQSLQAPLSPYSYGRSSFQPYQPLASTGRASRFGFPALQIRREAKDAKGFDKMVIHLVGDKLSICRLTTAKAKEVAGKSKYAIFQISDPRNNPYIQDLDNREGWGKNCTITCEINHNDKLDSVLLCYGPDCFNETARLRDMAAKEASKNSPKGESKSTAQQKSRGTRQLKKEVVDLRSLLIHCAQAVAADDRLLASELIKKIRQHSSRDGECCQRLAFYF…
SbGRAS73	SORBI_3009G117700	CDS	ATGATGCAACAAGCATCCATGCAGTGGGGCGCCGTTGCTGCGCCGACGGTGATCCTTCCGGCATTCCAGCAACTTGACAGCAACCGCATCCAGCTCATCAAAGAGGTGATGCAGCACTGCATCAACGCGTTGGCCACGGGGAACGTCCTGGCGGCGAACACGGGCCTGGTGCTCATGTCGACCCTATCGTCCGCCGCCGGCGACCCCCTGCAGCGCGTGGCGTTCTCCTTCGCCGAGGCGCTCGGACGGCGCGCGCTGCAGCAGATGCTGCCGGGCCTGTACGGTGGGCTCCTGCGGCTCGACTTCCCGCCGCAGCCGCCGGCAGTCGGTTACACCTGCACCACCCGCCTCAGCTTCGACGCGCTGTGCCCGCTCCTCCGCGTCGCCGCGTCGGCGGCC…
SbGRAS73	SORBI_3009G117700	Protein	MMQQASMQWGAVAAPTVILPAFQQLDSNRIQLIKEVMQHCINALATGNVLAANTGLVLMSTLSSAAGDPLQRVAFSFAEALGRRALQQMLPGLYGGLLRLDFPPQPPAVGYTCTTRLSFDALCPLLRVAASAANHEIVTAMEGEEHVHVVDLGGASPNQWIELLHLFAVRPGGKPSSLRLTVVSEEERLLSAASWLLHWEAARLHIPFVFNPVRSHIDRLCPHDVASFGVVPGGGEALAITSTLQLHRLIADVTSSNDLPPAADSADHQHRGKKRKGKQPPPPPKHEITMADALLRVLCDLSPKVMVLTEQEANHNGGSLGDRVRNAFDYYAALFNDLEAGGAPRASADRAALERTLLRQEIMDIVARDGTSRRERHEGVMAWAQRMGMAGFQPMHLQV…
SbGRAS74	SORBI_3009G117800	CDS	ATGGCTCCGGGAAATCTGGATAACAAGGGCAAGGGCAAGGCTGTGCTGAATGATGATGATGATATCTCTGCGCCAACAATGCCGGTGGAGGCGATTGGCTCCTCAGGAGGACAGCCAGCGAGGTCGTCGGCTCAGGCCATTCCTCCAGCTGCGGCGATGGCAGCGCCGCCGTTGATCCATCGTGGATCCCAGTCCCAGCAACTTGACAAGAGCCTCATCGTCCTCATCAAATGCGTCATGCAGCAGTGCGTGACGGGGATGGAGGCAGCGAACACCGAGGCGGCGAACAGTGCTCTGGTCGCCCTGTCGTCCGCCTCATCCCTCGACGGCGACCCCATCCAGCGCCTGACGTCCGCCTTCGCCGAGGCGCTCGCACGGCGCGCGCTAGCGTTGCTGCAG…
SbGRAS74	SORBI_3009G117800	Protein	MAPGNLDNKGKGKAVLNDDDDISAPTMPVEAIGSSGGQPARSSAQAIPPAAAMAAPPLIHRGSQSQQLDKSLIVLIKCVMQQCVTGMEAANTEAANSALVALSSASSLDGDPIQRLTSAFAEALARRALALLQGLSWSVQGQLRTPPSPAYAGVARQWFHSLNPLLRGASLAANHGIVRAVEGEQVVHVVDLGGANPRQWIELLRLLAGRPGGAPSSLRLTIVSEHAFFLSCATELLTAEAARLHLSLAVHTVQAHIDNFSATVLASLGVQRGPALVLSSTLQLHRLIADTAVVRHADREHETMTRADVLLRLLRDLSPKVLVLTEQEADHNNGEGRGAGALWDRVNNAFDYYAVLFNELEVSGVPRGSLDRAVVERLHLREEIMDIVARDGAARRERH…
SbGRAS75	SORBI_3009G143400	CDS	ATGTCTTTCGTTAGGCAAGCAGACCCATCAACATCCTGTGCGGAGACCACTTACATCCACAAATTTGTGCCACCAGGATCAGTTTTCCCAGCACAAAGATTTGTCTCTGGCACCGACTTGGTTCACTACGGACCTCAACCATATAATGCTGAGGGCTACAAACAGTCTGCTTTCAATGGGACAGTACCTCATGAATTTCAGAACTTTTACAGTACTGATAGCTATGCTGAATCTCACTTTAATGAAGCAACATATTCTCCAGCAATCTCCAATATATCTCAGCAGAACTCTCAATCTTTATCAGACAATCAGACCTCTGATCTTGAAGTAGAGTTTGATGAGGATGAGATGAGACTGAAGCTTCAGGAGCTTGAGCATGCTTTACTCGATGATGGCGAT…
SbGRAS75	SORBI_3009G143400	Protein	MSFVRQADPSTSCAETTYIHKFVPPGSVFPAQRFVSGTDLVHYGPQPYNAEGYKQSAFNGTVPHEFQNFYSTDSYAESHFNEATYSPAISNISQQNSQSLSDNQTSDLEVEFDEDEMRLKLQELEHALLDDGDEIFSDFSGSIIDEWNDSIKKNNEWSNTMKDIVSPDSPKESSPESSLCCLDSNIGEARHPKQLLFDCAEAISECSIDEAQSIITELRQKVAIQGDPSQRIAAYLVEGLAAAIQSSGKGIYRALRCKEAPTLYQLSAMQILFEICPCFRLGFMAANYAILEACKGEEVVHIIDFDINQGSQYITLIQSLRNNSNKPRLLRITGVDDPESVHRAVGGLKVVGQRLEKLAEDCEVPFEFRAVAANTEDVTPGMLDCRPGEALIVNFAFLL…
SbGRAS76	SORBI_3009G177100	CDS	ATGCAAGATTCTCTAAGCTTGATGCAGTTTCATGATCCGTACCTCTACAGCGGCAGCGCTGGGAGCGCCAACCTGCCACTGTCACACCCTTTCTCGCCTCATCATCACCAAGGTTTTGTCGATAATTGCACTGGCAAGGACGTGGCAGAGTTCGTCGACCCGGCGACGACGACGGCGGCGGAGGTAAGCAGCGACGAGCAGGAATTGGCAGTAAGCAAGGAGGTCTCCGAGGGAGGAGGTGGTGGCGCGGTGGTGGTGGAGGTGGAGGAGCGAAACGACGCCACGACGGCCAGGGGCGGCGAGTTGGAGGCTCACGGCGTCCGGATGATCGCGCTGCTCATGGAGAGCGCGGTGGCCGTGTCGGTGGGCAACCTCGCGGACGCCAACAGCATGCTCCTG…
SbGRAS76	SORBI_3009G177100	Protein	MQDSLSLMQFHDPYLYSGSAGSANLPLSHPFSPHHHQGFVDNCTGKDVAEFVDPATTTAAEVSSDEQELAVSKEVSEGGGGGAVVVEVEERNDATTARGGELEAHGVRMIALLMESAVAVSVGNLADANSMLLELAQMASPYASSCGERLVAYFTKALAARLMSSWVGICAPLAPPCAAVHAAFRAFYNVSPFARFAYLACNQAILEAFHGKRLVHIVDLDVVPGGALQWLSLLPALAARPGGPPVLRVTGFGMSRSALHDTGNQLAGLASKLNMPFEFYAIAKRPGDVVVGAAVADMPSRRPGEALAVHWLRHALYDAAGDDGATMQLVQWLEPKVLTLVEQERAGAAPGDVGGGGGDHGHFLDRFVSALHHYSALFDSLGASRPSELDASRHLVEQG…
SbGRAS77	SORBI_3009G187500	CDS	ATGGAGCAGGAGCTGAGGACCGGCGGCGGCGGCAACCTCAGGGCGGCGCACAGCTCTGTCTGCTTCTCTGGCGCGCTCATCGATGGCCCGCGCATCCAGCAGCTGCTCCTCCACTGCGCCGCGGCGCTCGAGTCCAACGACGTCACGCTGGCGCAGCAGGCCATGTGGGTGCTCAACAACATCGCCTCCTCGCAGGGGGACCCCAGCCAGCGCCTCACGTCGTGGCTGCTCCGCGCGCTGGTCGCGCGCGCGTGCCGCCTGTGCGGCCCGGCGGGCACTATCCAGGCCGCCGCCGCCGCCGGGGCGCCCGCGCCGCGGGAGCGCGCCATGTCGGTCACGGAGCTCGCCGAGTACATCGACCTCACGCCGTGGCACCGGTTCGGCTTCACGGCCTCCAAC…
SbGRAS77	SORBI_3009G187500	Protein	MEQELRTGGGGNLRAAHSSVCFSGALIDGPRIQQLLLHCAAALESNDVTLAQQAMWVLNNIASSQGDPSQRLTSWLLRALVARACRLCGPAGTIQAAAAAGAPAPRERAMSVTELAEYIDLTPWHRFGFTASNGTILRAVAGSAAVHVVDLSVTRCMQWPTLIDMLSKRPGGPPALRITVPSARPAVPPQLGVSDEEIGLRLANFAKSKGVQLEFSVVQCASPSPTSSPPKKQAALCQDLASVLSNRQSLELRDGEALVVNCQSWIRHVAPGSRDAFLDAVRALNPCLVTVTDEDADLDSPSLATRIAGCFDFHWILFDALDTSAPRDSPRRVEHEAAVGRKIESVVGADDADGAERAESGARLAERMRRNGFASVGFDEEAAAEVRRLLSEHATGWGV…
SbGRAS78	SORBI_3010G003700	CDS	ATGTCCGAGCTCCAGGACGACGGCGCCGGCGGAAATGGCCAAGACGAAACCGCCCCCGCCGCCGCCTTCGCGTCGCCGGCCAAGCGCCTCCGCAGCAGGTCGCCGGCGTCGGAGCCCACCTCCGTGCTCTACAACCGCAGCCCCAGCCCGCCCACGTCCTCCTCCCTGGCCTCTTCCTCCGCGCCCGAGCCGCCCCCCATCAGCGCCGAGGACTGGGAGTGGGAGGCCGTCCTCGACATGGCCGCGCCACCAGCCGCCGCACGGTCTCAGGACACCACCTCCTTCCTCCGCTGGATCATGGACGCCGACGCCCAAGTTGACGCCTTTGATCCCTTCCTGCCTCCGCCGCCTTGCCAGGAGACCGCCGCCGTCGAGCCCTTCTTGCACCCGCAGCTCCAG…
SbGRAS78	SORBI_3010G003700	Protein	MSELQDDGAGGNGQDETAPAAAFASPAKRLRSRSPASEPTSVLYNRSPSPPTSSSLASSSAPEPPPISAEDWEWEAVLDMAAPPAAARSQDTTSFLRWIMDADAQVDAFDPFLPPPPCQETAAVEPFLHPQLQLPLPLPVAQEDLDLEPGVAVDELLEAARRADAGDSAGAREILTRLNHRRLPSMSLPGHPHPPLLRAAAHLRDALLRLLVALPLPHGSSVSTPLDVALKVAAHRALADASPTVQFASFTSTQALLDVLGAARRVHVVDLDVGFGGRWAPLMQELALQWRRAPVSPPPCFKVTALVSPGSAHPLELHLTHEGLTRFAAELGISFEFNAVAFDPSDPLPPTELSVAPGEAVAVHLPIGSGTPLPTTLRVVKQLRPAIVVCVDDHGCHRG…
SbGRAS79	SORBI_3010G017400	CDS	ATGGAGGTGTTGCTGGGGTTCGCCGCTCGCCGTTGCCTGGGTGGACGTTCCGCCGCCGCGCGGGCTCTGCTGCAGAGGATGAGCACCGCGCAGCGATTCGACATCCTCCCTTACGGCTTCTCCAAGCGGGCGACCAACCGCGGCGACGGCCCGGGCGCCAGCGCCGCGCCGCGCGTCGCGGCGGCCGATGCCAGGACCGGCGGCGGCGGTACCTGCTCCTTCCGCGCCCACCCAGCGCCGCCGGTCACGCAGGCCGTGTCCTGGGGCGCCAAGCCGGAGCCCGGCGGCAATGGCGCCGGCGCTGTCTGGGAGAGGAGCAGGGCCGTTAAGCGGGCCCATGAGGAGGACACGGGCGAGGAGTACAGCGGCCCCGTCGTTCGCGCCAAGCGGACGAGGAGG…
SbGRAS79	SORBI_3010G017400	Protein	MEVLLGFAARRCLGGRSAAARALLQRMSTAQRFDILPYGFSKRATNRGDGPGASAAPRVAAADARTGGGGTCSFRAHPAPPVTQAVSWGAKPEPGGNGAGAVWERSRAVKRAHEEDTGEEYSGPVVRAKRTRRGGDGDEVWLHRSIAGTVQAAGSGDGEEAEEEKVFLVPSAAAFPHGMSAAAGPSLAAAKKEEFSKSPSNSPASSGGTDGGSSAAVPRPEQLHAHNGAPAQRVEAMELVVALTACADSLAACNHDAANYYLARLGEMASPAGPTPMHRVAAYFAEALALRVVRMWPHVFDVAPPRELTDGAVADDDDATALRVLNAVTPIPRFLHFTLNERVLRAFDGHDRVHVIDFDIKQGLQWPGLLQSLATRASGPPAHVRITGVGESRQELQET…
SbGRAS80	SORBI_3010G115450	CDS	ATGGCGGACGAGGCAGCCATGAGCAACAGCAAGGAGGCACGGCGGCGCAGCCATGCACACGCGGCTGGTGAGCTGCGTGCAGGCGGCGGACGAGCAGTATGCATCGCCGATGTGGGACGCCTACAGCGCCTAGCGCACTGTTTCGTGGAGGCCCTTGAGGCACGCGAGGTCGCAGTGGCGAGGTGGGACGCCGTCCGCGTCGGCCGTGACCCCGACATGGTGCTGGTGGTGGACAGCCTGTTCAAGCTGGAGACGCTGGCTGACGACAACTTGGTGATGGACAGGGCGAGCCCCCTGGACAGCGTCCTAGGCAACATTCGGAGGATGAGGCAAGCCATGTTTACCCACAGCGTCGTCAACGGGCTGTGTGGCAACTCGTTCTTGACGCGGTTCCGGCCT…
SbGRAS80	SORBI_3010G115450	Protein	MADEAAMSNSKEARRRSHAHAAGELRAGGGRAVCIADVGRLQRLAHCFVEALEAREVAVARWDAVRVGRDPDMVLVVDSLFKLETLADDNLVMDRASPLDSVLGNIRRMRQAMFTHSVVNGLCGNSFLTRFRPSGRRSSTSQALFDVLDAMLSWGSEQCRVLEQDVCVVNVVT*
SbGRAS81	SORBI_3010G189500	CDS	ATGTCCCTTTTGGTGGGCAATGATGGTGTGCAGGTGGAGGTGATGATAGTTTGCCTCATCTGGGGACTGAGACATTCCATCCAAGAAGATTTCAAGAAGCTCGGCCTGGGCGGAACGACGACCGTCGTCCAAGCTATGCTCAGCTCACTCCACCACCACCACTCCTCCTCCTCCTCCGACACCGACACCAACAATGGCAACAACAAGAACGGCAGCAGCGGCGTCCTCGCGGCGGCGGTGCCGTCCGCGCGGGACCTCGTGCTGGCCTGCGCCGACCTGCTGCAGCGCGGGGACCTCCAGGCCGCGCGCCGCGCCGCGGGGGTCCTCCTGTCCGCGGCGTCCCCGCGCGCCGACGCCGCCGACCGGCTCGCCTACCACTTCGCGCGCGCGCTCGCGCTC…
SbGRAS81	SORBI_3010G189500	Protein	MSLLVGNDGVQVEVMIVCLIWGLRHSIQEDFKKLGLGGTTTVVQAMLSSLHHHHSSSSSDTDTNNGNNKNGSSGVLAAAVPSARDLVLACADLLQRGDLQAARRAAGVLLSAASPRADAADRLAYHFARALALRADVRAAAVAAGRVVAPGLVASAATSSAYLAFNQIAPFLRFAHLTANQAILDAVEGARRIHILDLDAAHGVQWPPLLQAIAERADPAAGPPEVRITGAGADRDTLLRTGSRLRAFARSIQLPFHFTPLLLSCAATHHHQHVASGSTTTTTNSSAASSLELHPDETLAVNCVMFLHKLGGQDELAAFLKWVKAMAPAVVTVAERETIGGGFDRIDDLPQRAAVAMDHYSAVFEALEATVPPGSRERLAVEQEVLGREIDAALDASGG…
