# Supplementary material for: Genome-wide identification, expression analysis, and functional study of the GRAS transcription factor family and its response to abiotic stress in sorghum [Sorghum bicolor (L.) Moench]
Source: BMC Genomics. 2021 Jul 6;22:509. doi: 10.1186/s12864-021-07848-z (PMC8259154; doi:10.1186/s12864-021-07848-z)
Supplement: Supplementary file 2 — Additional file 2: Table S2. Subfamilies and protein sequences of Arabidopsis and rice. [file 12864_2021_7848_MOESM2_ESM.xlsx]

## Sheet: Arabidopsis thaliana
Additional file 2 The subfamilies information and protein sequences of Arabidopsis.
Gene	Gene ID	Subfamily	Sequences
AtRGA	AT2G01570.1	DELLA	MKRDHHQFQGRLSNHGTSSSSSSISKDKMMMVKKEEDGGGNMDDELLAVLGYKVRSSEMAEVALKLEQLETMMSNVQEDGLSHLATDTVHYNPSELYSWLDNMLSELNPPPLPASSNGLDPVLPSPEICGFPASDYDLKVIPGNAIYQFPAIDSSSSSNNQNKRLKSCSSPDSMVTSTSTGTQIGGVIGTTVTTTTTTTTAAGESTRSVILVDSQENGVRLVHALMACAEAIQQNNLTLAEALVKQIGCLAVSQAGAMRKVATYFAEALARRIYRLSPPQNQIDHCLSDTLQMHFYETCPYLKFAHFTANQAILEAFEGKKRVHVIDFSMNQGLQWPALMQALALREGGPPTFRLTGIGPPAPDNSDHLHEVGCKLAQLAEAIHVEFEYRGFVANSLAD…
AtRGL1	AT1G66350.1	DELLA	MKREHNHRESSAGEGGSSSMTTVIKEEAAGVDELLVVLGYKVRSSDMADVAHKLEQLEMVLGDGISNLSDETVHYNPSDLSGWVESMLSDLDPTRIQEKPDSEYDLRAIPGSAVYPRDEHVTRRSKRTRIESELSSTRSVVVLDSQETGVRLVHALLACAEAVQQNNLKLADALVKHVGLLASSQAGAMRKVATYFAEGLARRIYRIYPRDDVALSSFSDTLQIHFYESCPYLKFAHFTANQAILEVFATAEKVHVIDLGLNHGLQWPALIQALALRPNGPPDFRLTGIGYSLTDIQEVGWKLGQLASTIGVNFEFKSIALNNLSDLKPEMLDIRPGLESVAVNSVFELHRLLAHPGSIDKFLSTIKSIRPDIMTVVEQEANHNGTVFLDRFTESLHYY…
AtRGL2	AT3G03450.1	DELLA	MKRGYGETWDPPPKPLPASRSGEGPSMADKKKADDDNNNSNMDDELLAVLGYKVRSSEMAEVAQKLEQLEMVLSNDDVGSTVLNDSVHYNPSDLSNWVESMLSELNNPASSDLDTTRSCVDRSEYDLRAIPGLSAFPKEEEVFDEEASSKRIRLGSWCESSDESTRSVVLVDSQETGVRLVHALVACAEAIHQENLNLADALVKRVGTLAGSQAGAMGKVATYFAQALARRIYRDYTAETDVCAAVNPSFEEVLEMHFYESCPYLKFAHFTANQAILEAVTTARRVHVIDLGLNQGMQWPALMQALALRPGGPPSFRLTGIGPPQTENSDSLQQLGWKLAQFAQNMGVEFEFKGLAAESLSDLEPEMFETRPESETLVVNSVFELHRLLARSGSIEKLL…
AtRGL3	AT5G17490.1	DELLA	MKRSHQETSVEEEAPSMVEKLENGCGGGGDDNMDEFLAVLGYKVRSSDMADVAQKLEQLEMVLSNDIASSSNAFNDTVHYNPSDLSGWAQSMLSDLNYYPDLDPNRICDLRPITDDDECCSSNSNSNKRIRLGPWCDSVTSESTRSVVLIEETGVRLVQALVACAEAVQLENLSLADALVKRVGLLAASQAGAMGKVATYFAEALARRIYRIHPSAAAIDPSFEEILQMNFYDSCPYLKFAHFTANQAILEAVTTSRVVHVIDLGLNQGMQWPALMQALALRPGGPPSFRLTGVGNPSNREGIQELGWKLAQLAQAIGVEFKFNGLTTERLSDLEPDMFETRTESETLVVNSVFELHPVLSQPGSIEKLLATVKAVKPGLVTVVEQEANHNGDVFLDRF…
AtSCL28	AT1G63100.1	DLT	MLAGCSSSSLLSPTRRLRSEAVAATSATVSAHFPMNTQRLDLPCSSSFSRKETPSSRPLGRSISLDNSNNNNNKPIERKTKTSGCSLKQNIKLPPLATTRGNGEGFSWNNDNNNRGKSLKRLAEEDESCLSRAKRTKCENEGDDEEKVCFVPSEVISQPLPNWVDSVITELAGIGDKDVESSLPAAVKEASGGSSTSASSESRSLSHRVPEPTNGSRNPYSHRGATEERTTGNINNNNNRNDLQRDFELVNLLTGCLDAIRSRNIAAINHFIARTGDLASPRGRTPMTRLIAYYIEALALRVARMWPHIFHIAPPREFDRTVEDESGNALRFLNQVTPIPKFIHFTANEMLLRAFEGKERVHIIDFDIKQGLQWPSFFQSLASRINPPHHVRITGIGES…
AtHAM1	AT2G45160.1	HAM	MPLSFERFQGEGVFGLSSSSFYSDSQKIWSNQDKTEAKQEDLGYVVGGFLPEPTSVLDALRSPSPLASYSSTTTTLSSSHGGGGTTVTNTTVTAGDDNNNNKCSQMGLDDLDGVLSASSPGQEQSILRLIMDPGSAFGVFDPGFGFGSGSGPVSAPVSDNSNLLCNFPFQEITNPAEALINPSNHCLFYNPPLSPPAKRFNSGSLHQPVFPLSDPDPGHDPVRRQHQFQFPFYHNNQQQQFPSSSSSTAVAMVPVPSPGMAGDDQSVIIEQLFNAAELIGTTGNNNGDHTVLAQGILARLNHHLNTSSNHKSPFQRAASHIAEALLSLIHNESSPPLITPENLILRIAAYRSFSETSPFLQFVNFTANQSILESCNESGFDRIHIIDFDVGYGGQWSSL…
AtHAM2	AT3G60630.1	HAM	MPLPFEQFQGKGVLGFLDSSSSPGYKIWANPEKLHGRVEEDLCFVVNNGGFSEPTSVLDSVRSPSPFVSSSTTTLSSSHGGPSGGGAAAATFSGADGKCDQMGFEDLDGVLSGGSPGQEQSIFRLIMAGDVVDPGSEFVGFDIGSGSDPVIDNPNPLFGYGFPFQNAPEEEKFQISINPNPGFFSDPPSSPPAKRLNSGQPGSQHLQWVFPFSDPGHESHDPFLTPPKIAGEDQNDQDQSAVIIDQLFSAAAELTTNGGDNNPVLAQGILARLNHNLNNNNDDTNNNPKPPFHRAASYITEALHSLLQDSSLSPPSLSPPQNLIFRIAAYRAFSETSPFLQFVNFTANQTILESFEGFDRIHIVDFDIGYGGQWASLIQELAGKRNRSSSAPSLKITAF…
AtHAM3	AT4G00150.1	HAM	MPLPFEEFQGKGISCFSSFSSSFPQPPSSPLLSHRKARGGEEEEEEVPAAEPTSVLDSLISPTSSSTVSSSHGGNSAVGGGGDATTDEQCGAIGLGDWEEQVPHDHEQSILGLIMGDSTDPSLELNSILQTSPTFHDSDYSSPGFGVVDTGFGLDHHSVPPSHVSGLLINQSQTHYTQNPAAIFYGHHHHTPPPAKRLNPGPVGITEQLVKAAEVIESDTCLAQGILARLNQQLSSPVGKPLERAAFYFKEALNNLLHNVSQTLNPYSLIFKIAAYKSFSEISPVLQFANFTSNQALLESFHGFHRLHIIDFDIGYGGQWASLMQELVLRDNAAPLSLKITVFASPANHDQLELGFTQDNLKHFASEINISLDIQVLSLDLLGSISWPNSSEKEAVAVN…
AtSCL15	AT4G36710.1	HAM	MKIPASSPQDTTNNNNNTNSTDSNHLSMDEHVMRSMDWDSIMKELELDDDSAPNSLKTGFTTTTTDSTILPLYAVDSNLPGFPDQIQPSDFESSSDVYPGQNQTTGYGFNSLDSVDNGGFDFIEDLIRVVDCVESDELQLAQVVLSRLNQRLRSPAGRPLQRAAFYFKEALGSFLTGSNRNPIRLSSWSEIVQRIRAIKEYSGISPIPLFSHFTANQAILDSLSSQSSSPFVHVVDFEIGFGGQYASLMREITEKSVSGGFLRVTAVVAEECAVETRLVKENLTQFAAEMKIRFQIEFVLMKTFEMLSFKAIRFVEGERTVVLISPAIFRRLSGITDFVNNLRRVSPKVVVFVDSEGWTEIAGSGSFRREFVSALEFYTMVLESLDAAAPPGDLVKKIV…
AtSCL26	AT4G08250.1	HAM	MNYPYEDFLDLFFSTHTDPLATAASTSSNGYSLNDLDIDWDCDFRDVIESIMGDEGAMMEPESEAVPMLHDQEGLCNSASTGLSVADGVSFGEPKTDESKGLRLVHLLVAAADASTGANKSRELTRVILARLKDLVSPGDRTNMERLAAHFTNGLSKLLERDSVLCPQQHRDDVYDQADVISAFELLQNMSPYVNFGYLTATQAILEAVKYERRIHIVDYDINEGVQWASLMQALVSRNTGPSAQHLRITALSRATNGKKSVAAVQETGRRLTAFADSIGQPFSYQHCKLDTNAFSTSSLKLVRGEAVVINCMLHLPRFSHQTPSSVISFLSEAKTLNPKLVTLVHEEVGLMGNQGFLYRFMDLLHQFSAIFDSLEAGLSIANPARGFVERVFIGPWVA…
AtLAS	AT1G55580.1	LAS	MLTSFKSSSSSSEDATATTTENPPPLCIASSSAATSASHHLRRLLFTAANFVSQSNFTAAQNLLSILSLNSSPHGDSTERLVHLFTKALSVRINRQQQDQTAETVATWTTNEMTMSNSTVFTSSVCKEQFLFRTKNNNSDFESCYYLWLNQLTPFIRFGHLTANQAILDATETNDNGALHILDLDISQGLQWPPLMQALAERSSNPSSPPPSLRITGCGRDVTGLNRTGDRLTRFADSLGLQFQFHTLVIVEEDLAGLLLQIRLLALSAVQGETIAVNCVHFLHKIFNDDGDMIGHFLSAIKSLNSRIVTMAEREANHGDHSFLNRFSEAVDHYMAIFDSLEATLPPNSRERLTLEQRWFGKEILDVVAAEETERKQRHRRFEIWEEMMKRFGFVNVPI…
AtSCL11	AT5G59450.1	LISCL	MDALLQVSVDGFRFENGSGSCCKPRNNLESGNNLFPDFHESQNQSSPNDSPPTVCLDNSPVLKYINDMLMDEEDFVGISRDDLALQAAERSFYEIIQQQSPESDQNTSSSSDQNSGDQDFCFPSTTTDSSALVSSGESQRKYRHRNDEEDDLENNRRNKQPAIFVSEMEELAVKLEHVLLVCKTNQEEEEERTVITKQSTPNRAGRAKGSSNKSKTHKTNTVDLRSLLTQCAQAVASFDQRRATDKLKEIRAHSSSNGDGTQRLAFYFAEALEARITGNISPPVSNPFPSSTTSMVDILKAYKLFVHTCPIYVTDYFAANKSIYELAMKATKLHIVDFGVLYGFQWPCLLRALSKRPGGPPMLRVTGIELPQAGFRPSDRVEETGRRLKRFCDQFNVPF…
AtSCL14	AT1G07530.1	LISCL	MGSYPDGFPGSMDELDFNKDFDLPPSSNQTLGLANGFYLDDLDFSSLDPPEAYPSQNNNNNNINNKAVAGDLLSSSSDDADFSDSVLKYISQVLMEEDMEEKPCMFHDALALQAAEKSLYEALGEKYPSSSSASSVDHPERLASDSPDGSCSGGAFSDYASTTTTTSSDSHWSVDGLENRPSWLHTPMPSNFVFQSTSRSNSVTGGGGGGNSAVYGSGFGDDLVSNMFKDDELAMQFKKGVEEASKFLPKSSQLFIDVDSYIPMNSGSKENGSEVFVKTEKKDETEHHHHHSYAPPPNRLTGKKSHWRDEDEDFVEERSNKQSAVYVEESELSEMFDKILVCGPGKPVCILNQNFPTESAKVVTAQSNGAKIRGKKSTSTSHSNDSKKETADLRTLLVL…
AtSCL30	AT3G46600.1	LISCL	MDAILPVPVDGFRFDTGSGSCCKPRNNLESGTTNRFTCFNESESQSNPSPTESKVCSDYLPVFKYINDMLMEEDLEGQSCMLEDSLALQAAERSFFEVLQDQTPISGDLEDGSLGNFSSITSLHQPEVSEESTRRYRHRDDDEDDDLESGRKSKLPAISTVDELAEKFEEVLLVCQKNDQGEATEKKTRHVKGSSNRYKQQKSDQPVDMRNLLMQCAQAVASFDQRRAFEKLKEIREHSSRHGDATQRLGYHFAEALEARITGTMTTPISATSSRTSMVDILKAYKGFVQACPTLIMCYFTANRTINELASKATTLHIIDFGILYGFQWPCLIQALSKRDIGPPLLRVTGIELPQSGFRPSERVEETGRRLKRFCDKFNVPFEYSFIAKNWENITLDDL…
AtSCL31	AT1G07520.1	LISCL	MESNYSGVVNGYDVSFLPTSIPDLGFGVPSSSDFDLRMDQYYHQPSIWVPDQDHHFSPPADEIDSENTLLKYVNQLLMEESLAEKQSIFYDSLALRQTEEMLQQVISDSQTQSSIPNNSITTSSSSNSGDYSNSSNSSVRIENEVLFDNKHLGDSGVVSFPGSNMLRGGEQFGQPANEILVRSMFSDAESVLQFKRGLEEASKFLPNTDQWIFNLEPEMERVVPVKVEEGWSAISKTRKNHHEREEEEDDLEEARRRSKQFAVNEEDGKLTEMFDKVLLLDGECDPQIIEDGENGSSKALVKKGRAKKKSRAVDFRTLLTLCAQSVSAGDKITADDLLRQIRKQCSPVGDASQRLAHFFANALEARLEGSTGTMIQSYYDSISSKKRTAAQILKSYSVF…
AtSCL33a	AT2G29060.1	LISCL	MGSYSAGFPGSLDWFDFPGLGNGSYLNDQPLLDIGSVPPPLDPYPQQNLASADADFSDSVLKYISQVLMEEDMEDKPCMFHDALSLQAAEKSLYEALGEKYPVDDSDQPLTTTTSLAQLVSSPGGSSYASSTTTTSSDSQWSFDCLENNRPSSWLQTPIPSNFIFQSTSTRASSGNAVFGSSFSGDLVSNMFNDTDLALQFKKGMEEASKFLPKSSQLVIDNSVPNRLTGKKSHWREEEHLTEERSKKQSAIYVDETDELTDMFDNILIFGEAKEQPVCILNESFPKEPAKASTFSKSPKGEKPEASGNSYTKETPDLRTMLVSCAQAVSINDRRTADELLSRIRQHSSSYGDGTERLAHYFANSLEARLAGIGTQVYTALSSKKTSTSDMLKAYQTYI…
AtSCL33b	AT2G29065.1	LISCL	MDPNFSESLNGFEYFDGNPNLLTDPMEDQYPPPSDTLLKYVSEILMEESNGDYKQSMFYDSLALRKTEEMLQQVITDSQNQSFSPADSLITNSWDASGSIDESAYSADPQPVNEIMVKSMFSDAESALQFKKGVEEASKFLPNSDQWVINLDIERSERRDSVKEEMGLDQLRVKKNHERDFEEVRSSKQFASNVEDSKVTDMFDKVLLLDGECDPQTLLDSEIQAIRSSKNIGEKGKKKKKKKSQVVDFRTLLTHCAQAISTGDKTTALEFLLQIRQQSSPLGDAGQRLAHCFANALEARLQGSTGPMIQTYYNALTSSLKDTAADTIRAYRVYLSSSPFVTLMYFFSIWMILDVAKDAPVLHIVDFGILYGFQWPMFIQSISDRKDVPRKLRITGIEL…
AtSCL9	AT2G37650.1	LISCL	MITEPSLTGISGMVNRNRLSGLPDQPSSHSFTPVTLYDGFNYNLSSDHINTVVAAPENSVFIREEEEEEDPADDFDFSDAVLGYISQMLNEEDMDDKVCMLQESLDLEAAERSLYEAIGKKYPPSPERNLAFAERNSENLDRVVPGNYTGGDCIGFGNGGIKPLSSGFTLDFRNPQSCSSILSVPQSNGLITIYGDGIDESSKNNRENHQSVWLFRREIEEANRFNPEENELIVNFREENCVSKARKNSSRDEICVEEERSSKLPAVFGEDILRSDVVDKILVHVPGGESMKEFNALRDVLKKGVEKKKASDAQGGKRRARGRGRGRGRGGGGGQNGKKEVVDLRSLLIHCAQAVAADDRRCAGQLLKQIRLHSTPFGDGNQRLAHCFANGLEARLAGT…
AtPAT1	AT5G48150.1	PAT1	MYKQPRQELEAYYFEPNSVEKLRYLPVNNSRKRFCTLEPFPDSPPYNALSTATYDDTCGSCVTDELNDFKHKIREIETVMMGPDSLDLLVDCTDSFDSTASQEINGWRSTLEAISRRDLRADLVSCAKAMSENDLMMAHSMMEKLRQMVSVSGEPIQRLGAYLLEGLVAQLASSGSSIYKALNRCPEPASTELLSYMHILYEVCPYFKFGYMSANGAIAEAMKEENRVHIIDFQIGQGSQWVTLIQAFAARPGGPPRIRITGIDDMTSAYARGGGLSIVGNRLAKLAKQFNVPFEFNSVSVSVSEVKPKNLGVRPGEALAVNFAFVLHHMPDESVSTENHRDRLLRMVKSLSPKVVTLVEQESNTNTAAFFPRFMETMNYYAAMFESIDVTLPRDHKQR…
AtSCL1	AT1G21450.1	PAT1	MVEQTVVREHIKARVMSLVRSAEPSSYRNPKLYTLNENGNNNGVSSAQIFDPDRSKNPCLTDDSYPSQSYEKYFLDSPTDEFVQHPIGSGASVSSFGSLDSFPYQSRPVLGCSMEFQLPLDSTSTSSTRLLGDYQAVSYSPSMDVVEEFDDEQMRSKIQELERALLGDEDDKMVGIDNLMEIDSEWSYQNESEQHQDSPKESSSADSNSHVSSKEVVSQATPKQILISCARALSEGKLEEALSMVNELRQIVSIQGDPSQRIAAYMVEGLAARMAASGKFIYRALKCKEPPSDERLAAMQVLFEVCPCFKFGFLAANGAILEAIKGEEEVHIIDFDINQGNQYMTLIRSIAELPGKRPRLRLTGIDDPESVQRSIGGLRIIGLRLEQLAEDNGVSFKFK…
AtSCL13	AT4G17230.1	PAT1	MQTSQKHHSAAGLHMLYPQVYCSPQFQAKDNKGFSDIPSKENFFTLESSTASGSLPSYDSPSVSITSGRSPFSPQGSQSCISDLHHSPDNVYGSPLSGVSSLAYDEAGVKSKIRELEVSLLSGDTKVEEFSGFSPAAGKSWNWDELLALTPQLDLKEVLVEAARAVADGDFATAYGFLDVLEQMVSVSGSPIQRLGTYMAEGLRARLEGSGSNIYKSLKCNEPTGRELMSYMSVLYEICPYWKFAYTTANVEILEAIAGETRVHIIDFQIAQGSQYMFLIQELAKRPGGPPLLRVTGVDDSQSTYARGGGLSLVGERLATLAQSCGVPFEFHDAIMSGCKVQREHLGLEPGFAVVVNFPYVLHHMPDESVSVENHRDRLLHLIKSLSPKLVTLVEQESN…
AtSCL21	AT2G04890.1	PAT1	MDNVRGSIMLQPLPEIAESIDDAICHELSMWPDDAKDLLLIVEAISRGDLKLVLVACAKAVSENNLLMARWCMGELRGMVSISGEPIQRLGAYMLEGLVARLAASGSSIYKSLQSREPESYEFLSYVYVLHEVCPYFKFGYMSANGAIAEAMKDEERIHIIDFQIGQGSQWIALIQAFAARPGGAPNIRITGVGDGSVLVTVKKRLEKLAKKFDVPFRFNAVSRPSCEVEVENLDVRDGEALGVNFAYMLHHLPDESVSMENHRDRLLRMVKSLSPKVVTLVEQECNTNTSPFLPRFLETLSYYTAMFESIDVMLPRNHKERINIEQHCMARDVVNIIACEGAERIERHELLGKWKSRFSMAGFEPYPLSSIISATIRALLRDYSNGYAIEERDGALYL…
AtSCL5	AT1G50600.1	PAT1	MRLSVFIIPLVESRQASGIINKQSTSLLIRFSLYLEASISTKSFFSKSQRISQTQSPICLSANYYQPDNLDMEATQKHMIQEGSSMFYHQPSSVKQMDLSVQTFDSYCTLESSSGTKSHPCLNNKNNSSSTTSFSSNESPISQANNNNLSRFNNHSPEENNNSPLSGSSATNTNETELSLMLKDLETAMMEPDVDNSYNNQGGFGQQHGVVSSAMYRSMEMISRGDLKGVLYECAKAVENYDLEMTDWLISQLQQMVSVSGEPVQRLGAYMLEGLVARLASSGSSIYKALRCKDPTGPELLTYMHILYEACPYFKFGYESANGAIAEAVKNESFVHIIDFQISQGGQWVSLIRALGARPGGPPNVRITGIDDPRSSFARQGGLELVGQRLGKLAEMCGV…
AtSCL8	AT5G52510.1	PAT1	MESGFSGGGGGSDFYGGGGGRSIPGGPGTVINVGNNNPQTTYRNQIPGIFFDQIGNRVAGGNGFSGKRTLADFQAAQQHQQQQQQQPFYSQAALNAFLSRSVKPRNYQNFQSPSPMIDLTSVNDMSLFGGSGSSQRYGLPVPRSQTQQQQSDYGLFGGIRMGIGSGINNYPTLTGVPCIEPVQNRVHESENMLNSLRELEKQLLDDDDESGGDDDVSVITNSNSDWIQNLVTPNPNPNPVLSFSPSSSSSSSSPSTASTTTSVCSRQTVMEIATAIAEGKTEIATEILARVSQTPNLERNSEEKLVDFMVAALRSRIASPVTELYGKEHLISTQLLYELSPCFKLGFEAANLAILDAADNNDGGMMIPHVIDFDIGEGGQYVNLLRTLSTRRNGKSQSQ…
AtSCL3	AT1G50420.1	SCL3	MVAMFQEDNGTSSVASSPLQVFSTMSLNRPTLLASSSPFHCLKDLKPEERGLYLIHLLLTCANHVASGSLQNANAALEQLSHLASPDGDTMQRIAAYFTEALANRILKSWPGLYKALNATQTRTNNVSEEIHVRRLFFEMFPILKVSYLLTNRAILEAMEGEKMVHVIDLDASEPAQWLALLQAFNSRPEGPPHLRITGVHHQKEVLEQMAHRLIEEAEKLDIPFQFNPVVSRLDCLNVEQLRVKTGEALAVSSVLQLHTFLASDDDLMRKNCALRFQNNPSGVDLQRVLMMSHGSAAEARENDMSNNNGYSPSGDSASSLPLPSSGRTDSFLNAIWGLSPKVMVVTEQDSDHNGSTLMERLLESLYTYAALFDCLETKVPRTSQDRIKVEKMLFGEEI…
AtSCL4	AT5G66770.1	SCL4/7	MAYMCTDSGNLMAIAQQVIKQKQQQEQQQQQHHQDHQIFGINPLSLNPWPNTSLGFGLSGSAFPDPFQVTGGGDSNDPGFPFPNLDHHHATTTGGGFRLSDFGGGTGGGEFESDEWMETLISGGDSVADGPDCDTWHDNPDYVIYGPDPFDTYPSRLSVQPSDLNRVIDTSSPLPPPTLWPPSSPLSIPPLTHESPTKEDPETNDSEDDDFDLEPPLLKAIYDCARISDSDPNEASKTLLQIRESVSELGDPTERVAFYFTEALSNRLSPNSPATSSSSSSTEDLILSYKTLNDACPYSKFAHLTANQAILEATEKSNKIHIVDFGIVQGIQWPALLQALATRTSGKPTQIRVSGIPAPSLGESPEPSLIATGNRLRDFAKVLDLNFDFIPILTPIHLL…
AtSCL7	AT3G50650.1	SCL4/7	MAYMCTDSGNLMAIAQQLIKQKQQQQSQHQQQEEQEQEPNPWPNPSFGFTLPGSGFSDPFQVTNDPGFHFPHLEHHQNAAVASEEFDSDEWMESLINGGDASQTNPDFPIYGHDPFVSFPSRLSAPSYLNRVNKDDSASQQLPPPPASTAIWSPSPPSPQHPPPPPPQPDFDLNQPIFKAIHDYARKPETKPDTLIRIKESVSESGDPIQRVGYYFAEALSHKETESPSSSSSSSLEDFILSYKTLNDACPYSKFAHLTANQAILEATNQSNNIHIVDFGIFQGIQWSALLQALATRSSGKPTRIRISGIPAPSLGDSPGPSLIATGNRLRDFAAILDLNFEFYPVLTPIQLLNGSSFRVDPDEVLVVNFMLELYKLLDETATTVGTALRLARSLNPRI…
AtSCL23	AT5G41920.1	SCR	MTTKRIDRDLPSSDDPSSAKRRIEFPEETLENDGAAAIKLLSLLLQCAEYVATDHLREASTLLSEISEICSPFGSSPERVVAYFAQALQTRVISSYLSGACSPLSEKPLTVVQSQKIFSALQTYNSVSPLIKFSHFTANQAIFQALDGEDSVHIIDLDVMQGLQWPALFHILASRPRKLRSIRITGFGSSSDLLASTGRRLADFASSLNLPFEFHPIEGIIGNLIDPSQLATRQGEAVVVHWMQHRLYDVTGNNLETLEILRRLKPNLITVVEQELSYDDGGSFLGRFVEALHYYSALFDALGDGLGEESGERFTVEQIVLGTEIRNIVAHGGGRRKRMKWKEELSRVGFRPVSLRGNPATQAGLLLGMLPWNGYTLVEENGTLRLGWKDLSLLTASAW…
AtSCR	AT3G54220.1	SCR	MAESGDFNGGQPPPHSPLRTTSSGSSSSNNRGPPPPPPPPLVMVRKRLASEMSSNPDYNNSSRPPRRVSHLLDSNYNTVTPQQPPSLTAAATVSSQPNPPLSVCGFSGLPVFPSDRGGRNVMMSVQPMDQDSSSSSASPTVWVDAIIRDLIHSSTSVSIPQLIQNVRDIIFPCNPNLGALLEYRLRSLMLLDPSSSSDPSPQTFEPLYQISNNPSPPQQQQQHQQQQQQHKPPPPPIQQQERENSSTDAPPQPETVTATVPAVQTNTAEALRERKEEIKRQKQDEEGLHLLTLLLQCAEAVSADNLEEANKLLLEISQLSTPYGTSAQRVAAYFSEAMSARLLNSCLGIYAALPSRWMPQTHSLKMVSAFQVFNGISPLVKFSHFTANQAIQEAFEKED…
AtSCL29	AT3G13840.1	SHR	MLLEETEPPNQTLDHVLSWLEDSVSLSPLPGFDDSYLLHEFDGSQTWEWDQTQDPEHGFIQSYSQDLSAAYVGCEATNLEVVTEAPSIDLDLPPEIQQPNDQSRKRSHDGFLEAQQVKKSARSKRKAIKSSEKSSKDGNKEGRWAEKLLNPCALAITASNSSRVQHYLCVLSELASSSGDANRRLAAFGLRALQHHLSSSSVSSSFWPVFTFASAEVKMFQKTLLKFYEVSPWFALPNNMANSAILQILAQDPKDKKDLHIIDIGVSHGMQWPTLLEALSCRLEGPPPRVRITVISDLTADIPFSVGPPGYNYGSQLLGFARSLKINLQISVLDKLQLIDTSPHENLIVCAQFRLHHLKHSINDERGETLKAVRSLRPKGVVLCENNGECSSSADFAAG…
AtSCL32	AT3G49950.1	SHR	MTKTRILNPTRFPSPKPLRGCGDANFMEQLLLHCATAIDSNDAALTHQILWVLNNIAPPDGDSTQRLTSAFLRALLSRAVSKTPTLSSTISFLPQADELHRFSVVELAAFVDLTPWHRFGFIAANAAILTAVEGYSTVHIVDLSLTHCMQIPTLIDAMASRLNKPPPLLKLTVVSSSDHFPPFINISYEELGSKLVNFATTRNITMEFTIVPSTYSDGFSSLLQQLRIYPSSFNEALVVNCHMMLRYIPEEPLTSSSSSLRTVFLKQLRSLNPRIVTLIEEDVDLTSENLVNRLKSAFNYFWIPFDTTDTFMSEQRRWYEAEISWKIENVVAKEGAERVERTETKRRWIERMREAEFGGVRVKEDAVADVKAMLEEHAVGWGMKKEDDDESLVLTWKGH…
AtSHR	AT4G37650.1	SHR	MDTLFRLVSLQQQQQSDSIITNQSSLSRTSTTTTGSPQTAYHYNFPQNDVVEECFNFFMDEEDLSSSSSHHNHHNHNNPNTYYSPFTTPTQYHPATSSTPSSTAAAAALASPYSSSGHHNDPSAFSIPQTPPSFDFSANAKWADSVLLEAARAFSDKDTARAQQILWTLNELSSPYGDTEQKLASYFLQALFNRMTGSGERCYRTMVTAAATEKTCSFESTRKTVLKFQEVSPWATFGHVAANGAILEAVDGEAKIHIVDISSTFCTQWPTLLEALATRSDDTPHLRLTTVVVANKFVNDQTASHRMMKEIGNRMEKFARLMGVPFKFNIIHHVGDLSEFDLNELDVKPDEVLAINCVGAMHGIASRGSPRDAVISSFRRLRPRIVTVVEEEADLVGEE…
AtGAI	AT1G14920.1		MKRDHHHHHHQDKKTMMMNEEDDGNGMDELLAVLGYKVRSSEMADVAQKLEQLEVMMSNVQEDDLSQLATETVHYNPAELYTWLDSMLTDLNPPSSNAEYDLKAIPGDAILNQFAIDSASSSNQGGGGDTYTTNKRLKCSNGVVETTTATAESTRHVVLVDSQENGVRLVHALLACAEAVQKENLTVAEALVKQIGFLAVSQIGAMRKVATYFAEALARRIYRLSPSQSPIDHSLSDTLQMHFYETCPYLKFAHFTANQAILEAFQGKKRVHVIDFSMSQGLQWPALMQALALRPGGPPVFRLTGIGPPAPDNFDYLHEVGCKLAHLAEAIHVEFEYRGFVANTLADLDASMLELRPSEIESVAVNSVFELHKLLGRPGAIDKVLGVVNQIKPEIFTVV…

## Sheet: Oryza sativa
Additional file 2 The subfamilies information and protein sequences of Rice.
Gene	Gene ID	Subfamily	Sequences
OsGRAS1	LOC_Os01g45860.1	DELLA	MAMDTFPFQWPMDPAASSGLDAGFLPPPAAVAPDDGVGYYDPPAGADVDAAALPEFAAAFPPCAPDAAAAVLAMRREEEEVAGIRLVHLLMSCAGAIEAGDHALASAQLADSHAALAAVSAASGIGRVAVHFTTALSRRLFPSPVAPPTTDAEHAFLYHHFYEACPYLKFAHFTANQAILEAFHGCDHVHVIDFSLMQGLQWPALIQALALRPGGPPFLRITGIGPPSPTGRDELRDVGLRLADLARSVRVRFSFRGVAANSLDEVRPWMLQIAPGEAVAFNSVLQLHRLLGDPADQAPIDAVLDCVASVRPKIFTVIEQEADHNKTGFLDRFTEALFYYSAVFDSLDAASASGGAGNAMAEAYLQREICDIVCGEGAARRERHEPLSRWRDRLTRAGL…
OsGRAS27	LOC_Os05g49930.1	DELLA	MAQFGGFGGWSAMDVAAAAAAALGNVSGAVYHADPAAAVYASLVPGMAVVPGRAPPSAVQIEAARRWKELEKMALRSVNLMVTCAGAIQAGDYAAAAGSLSDAREIFAKMPTTRTGIGRVLTHFADALAERLFPAFPQSAPPPPPPRGEQRELFRGFYEAGPYLKFAHLAANQAILEAFEGCNSVHVIDFALTDGIQWPSLIQALAVRPGGPPFLRITGIGPHAAGNRDELRDVGLRLAEFARSCSVPFAFRGIAADQLDGLRPWMFQVAPGEAVAINSVLQLHRLLVDQDAAAAASFPAPIDGVLDWVASMNPRVFTVVEQEADHNKSSLLERFTNSLFYYASMFDSLEAISRHGGGDGAGNPLAEAYLQGEIADIVSREGSSRVERHEQMPRWVERL…
OsSLR1	LOC_Os03g49990.1	DELLA	MKREYQEAGGSSGGGSSADMGSCKDKVMAGAAGEEEDVDELLAALGYKVRSSDMADVAQKLEQLEMAMGMGGVSAPGAADDGFVSHLATDTVHYNPSDLSSWVESMLSELNAPLPPIPPAPPAARHASTSSTVTGGGGSGFFELPAAADSSSSTYALRPISLPVVATADPSAADSARDTKRMRTGGGSTSSSSSSSSSLGGGASRGSVVEAAPPATQGAAAANAPAVPVVVVDTQEAGIRLVHALLACAEAVQQENFAAAEALVKQIPTLAASQGGAMRKVAAYFGEALARRVYRFRPADSTLLDAAFADLLHAHFYESCPYLKFAHFTANQAILEAFAGCHRVHVVDFGIKQGMQWPALLQALALRPGGPPSFRLTGVGPPQPDETDALQQVGWKLAQ…
OsGRAS29	LOC_Os06g03710.1	DLT	MLAGCSFSSSRHQMSTAQRFDILPCGFSKRGSRGDGAAPRVAGDARSGATTCSFRTHPAPPVTQSVSWGAKPEPGGNGNGAHRAVKRAHDEDAVEEYGPIVRAKRTRMGGDGDEVWFHQSIAGTMQATAAGEGEEAEEEKVFLVPSAAAFPHGMAAAGPSLAAAKKEEYSKSPSDSSSSSGTDGGSSAMMPPPQPPEFDARNGVPAPGQAEREALELVRALTACADSLSAGNHEAANYYLARLGEMASPAGPTPMHRVAAYFTEALALRVVRMWPHMFDIGPPRELTDDAFGGGDDDAMALRILNAITPIPRFLHFTLNERLLREFEGHERVHVIDFDIKQGLQWPGLLQSLAARAVPPAHVRITGVGESRQELQETGARLARVAAALGLAFEFHAVVD…
OsGRAS12	LOC_Os03g15680.1	HAM	MEVTMEDVAGDFEFSGCGSTTTTSSASSLDDGTGMCYAWGELSPVADWANFCCSDDDGGHDLHGLIESMLCDDTLVGVDDDGQAGLHHADMFRDDLYCYGNGSNPSSTTTTNPGSPVFDDPTQGCPEKGLRLLHLLMAAAEALSGPHKSRELARVILVRLKEMVSHTASANAAASNMERLAAHFTDALQGLLDGSHPVGGSGRQAAAAASHHHAGDVLTAFQMLQDMSPYMKFGHFTANQAILEAVSGDRRVHIVDYDIAEGIQWASLMQAMTSRADGVPAPHLRITAVSRSGGGGARAVQEAGRRLSAFAASIGQPFSFGQCRLDSDERFRPATVRMVKGEALVANCVLHQAAATTTIRRPTGSVASFLSGMAALGAKLVTVVEEEGEAEKDDDGDSA…
OsGRAS20	LOC_Os04g46860.1	HAM	MRAAPFSADGNGAAELAGSIAALLWPEDKGGGGGGGGGSLLVEPRSVLDCRGSPSPPNSTSTLSSSHGSGAADSISTGVAAVSESSAAAAEATRWAAPGEHGGGGGGELPPIPGALDVGFVAEESWDAMLGDAAAAAGQEQTFLNWIMAAPGDMEPQAPGLSQQQLLANAAGFGFPLQHHPGGVSSPAALASDLSSSGGRSLTSSSGSNSKATSAFGLLSPEAALQPPPATTAPFHNGADMKPPLLGLPSPTLLLNQHQPTPASTLFMPFPSFSDHQQQPLLQPPPKRHHSVPDNLFLLHNQPQPPPPAPAQCLPFPTLHSAVPFQLQPSMQHPRNAMKSTAAAAAAQQQHLLDELAAAAKATEVGNSIGAREILARLNQQLPPIGKPFLRSASYLKDA…
OsGRAS28	LOC_Os06g01620.1	HAM	MSSSSCHPHNPTTLPLPEPDSSKSPEPTSVLYNRSSPSTSLGSCSSKPPEDPPPPIAADDDCDWDAVVDMHMHMLAPAPAPDSSFLRWIMDTGYADADTFPDHPSFDSDLLQLPMPMPSDHPPQPLVDDLLDAARLLDAGDSTSAREILARLNHRLPSLPSPPGHAHPPLLRAAALLRDALLPPTALPVSSTPLDVPLKLAAHKALADASPTVQFTTFTSTQAFLDALGSARRLHLLDFDVGFGAHWPPLMQELAHHWRRAAGPPPNLKVTALVSPGSSHPLELHLTNESLTRFAAELGIPFEFTALVFDPLSSASPPLGLSAAPDEAVAVHLTAGSGAFSPAPAHLRVVKELRPAVVVCVDHGCERGALNLLQSCAALLESLDAAGASPDVVSKVEQF…
OsGRAS37	LOC_Os10g40390.1	HAM	MAAAPAPKLPPFPAGGFVPALKPKAEAANDEAAAAVEQLAEAAKLAEAGDAFGAREILARLNYRLPAAPTAGTPLLRSAFYFKEALRLTLSPTGDAPAPSASTPYDVVVKLGAYKAFSEVSPVLQFAHLTCVQAVLDELGGAGCIHVLDFDIGMGEQWASLMQELAQLRPAAALKVTALVSPASHHPLELQLIHENLSGFAAELGVFFHFTVFNIDTLDPAELLANATAGDAVAVHLPVGPAHAAATPAVLRLVKRLGAKVVVSVDRGCDRSDLPFAAHLFHSFHSAVYLLESIDAVGTDPDTASKIERYLIHPAIEQCVVASHRAASAMDKAPPPPWRAAFAAAGFAPVQATTFAESQAESLLSKLGSASASACADAECHVAMVLYCPLIKERERKRW…
OsGRAS41	LOC_Os11g06180.1	HAM	MVLDSNELHQHDAPDVDVSINCDDRIFGQESVNLAAIQEELLEEDSLSDLLLAGAEAVEAGDSILASVAFSRLDDFLSGIPENGAASSFDRLAYHFDQGLRSRMSSASTGCYQPEPLPSGNMLVHQIIQELSPFVKFAHFTTNQAILDAIIGDMDVHVVDLNIGEGIQWSSLMSDLARCGGKSFRLTAITTYADCHASTHDTVVRLLSEFADSLELPFQYNSICVHNEDELHAFFEDCKGSVIVSCDTTSMYYKSLSTLQSLLLVCVKKLQPKLVVTIEEDLVRIGRGVSPSSASFVEFFFEALHHFTTVFESMASCFIGSSYEPCLRLVEMELLGPRIQDFVVKYGSVRVEANASEVLEGFMACELSACNIAQARMLVGLFNRVFGVVFKKISLLMVY…
OsGRAS8	LOC_Os02g44360.1	HAM	MRAALFGAERSGVVDHGGGDKEELFWPAGKGGLVVVEPRSVLDCTRSPSPPYSTSTLSSSLGGGSADSTGVAAVSESSTAAAGATKWGAPGEHGGGGKEEWGGGCELPPIPGALDVGLVGGEGWDATATLGNAAGPDQSFLNWIIGAAGDLEQPGPPLPVLQQPLIDNAGFGIPAVDTMGFSLDHPLSGVASDLSSSGAHTATGGGGKASLGFGLFSPEATSLEQPPPSMLFHEGIDTKPPLLGAQPQFLLNHYQPQPPNPAAALFMPLPPFPEHNHQSPHLQPPLKRHHAIPDDLYLARNQQQSSAVAPGLAYSPPLHGPAPFQLHPSPPPIRGAMKSTAAEAAQQQLLDELAAAAKATEAGNSVGAREILARLNQQLPQLGKPFLRSASYLKEALLL…
OsGRAS9	LOC_Os02g44370.1	HAM	MRAALFGAERSGVVDLGGIGGGNRGLFWPAGKGGLVVVEPRSVLDCTRSPSPRNSTSTLSSSQGGGGADSTGVAAVSESSAAAAEATKWGAPGEHGGGGGGGGGGGKEDWSSGCELPPIPGTLDVGLVGGEGWDTMLGNAAAAAAGQDQSFLNWIIGAAGDLEQPGPPLLDNAGFGIPAVDPLGFSLDHSLSGVASDLSSSGAHTATGGAGGGKASLGFGLFSPEATSLEQPPPPMLFHEGIDTKPPLLGAQPPGLLNHYHHQPPNPAATFFMPHPSFPEHNHQSPLLQPPPKRHHSMPDDIYLARNQLPPAAAAAQGLPFSPLHASVPFQLQPSPPPIRGAMKTTAAEAAQQQLLDELAAAAKATEAGNSVGAREILARLNQQLPPLGKPFLRSASYL…
OsGRAS7	LOC_Os02g10360.1	LAS	MLGSSPARDRGGGDDAEASEQPQPQPQPPLSPRAGGGEARGLVLACADLVHRGDLDGARRVAEAVLAAADPRGEAGDRLAHHFARALLALRGGGKGGHGGGGGGVVPSSAAYLAYIKIAPFLRFAHLTANQAILEAAAADAGGAHRRVLHIVDLDAAHGVQWPPLLQAIADRADPAVGPPPEVRLTGAGTDRDVLLRTGDRLRAFSSSLNLPFRFHPLILPCTAELAADPTAALELHPDETLAVNCVLFLHKLGGDGELAAFLRWVKSMNPAVVTIAEREGVLGGDVDDDNVPDELPRRVAAAMDYYSSVFDALEATVPPASADRLAVEQEILSREIDAAVAAPGAGGGGRARDFDAWASAARAAGLAPRPLSAFAASQARLLLRLHYPSEGYKADDDG…
OsMOC1	LOC_Os06g40780.1	LAS	MHESDELLLLVAFLTLGISLSPSCPLLALCEGWKQGISACCGCMTQMHMSLLVGNDGVQVEVMIDCLIWGLRHSIQGCPMPCPHIHSQLVELSPSPPLFAIFHLFANVLYQDALDYMQCETLTQLDQVWGVCLFLLQGSYLEAIINEDPTKGQNMRWLETWEAAIASPDVGRARSPSLLNPPSSDAPSPPPPSPPPPPPSPAAHRRCSSSGGGGGDDDGYGGGDGMLRSLHSSSSSDTDNNSGGCKNNGGGGGEAAAAVEGGGDQRAVAAAAPSTRDLLLACADLLQRGDLPAARRAAEIVLAAAASPRGDAADRLAYHFARALALRVDAKAGHGHVVVGGGAARPASSGAYLAFNQIAPFLRFAHLTANQAILEAVDGARRVHILDLDAVHGVQWPPL…
OsGRAS15	LOC_Os03g48450.1	LISCL	MGLDNNFGELSGMFCGLSYDGYTDHGSQSDYFRFADPQPAIVPQMDAGPSSAASSTASRAAVSSGTDNPEDWEFISDESLNYISRMLMEEDIDEKVSMYQEESAALRAAAKPFYDILGHKFPPSPDRQLVAWPLDSPSESSTSSYPHSLASSVTSSNISGAVDSSQRRYVGHSEYRSLSGHSSQPPVGPSSDVRNAMETLEDPLISNGRIPEYLFESFPTWDFRRGVDEAQKFLPGSDKVVIDLEAGGVAKRQEAGKAISLNVSKAEVLKVKKNRQSEDLDVMEGRNSKQSAFCSDEPDWIEMFDVLLRQTEKKATDLRKMMRFEASKNSQVAQPKGPSGTRSRGRKPTKKDVVDLRTLLIHCAQAVAADDRRTANELLKQIRQHAKPNGDGSQRLAYC…
OsGRAS2	LOC_Os01g62460.1	LISCL	MVMDAGVHDVCTMLPGSKRDAHLPLPIYPQIAAANGFATAEEFDPLLFLSPDAVCGGGGGDYLNIVSAQPISAASTNGASPPRDVSVSASAASSAAAQHDDSEAFSDIVLGYINRMLMAEDIDEKFEHYPVNADDLLAAEKPFLEILADQSPYSGGSSVESPDGSSAANSCNSLSPCNCSSSSDGLGAVPQTPVLEFPTAAFSQTPQLYGDLIPTGGMVESGGAWPYDPTEFYQLQTKPVRENLPSQSSSFASSNGSSVTFSEGFESLLSPAGVLPDVSLNDFVVQNQQALQFRRGFQEASKFLPDESKLVIDVDKLYSGDEGSRFLGEVRQEKKLVKVKTETSDVESAGHRGKKHFYGDDLDAEEGRCSKHSAQGIDTDHLVRDLMDKVLLCNGETCS…
OsGRAS22	LOC_Os04g50060.1	LISCL	MLDSGSYDDVDYGDLFSIPNPPAPHLLNFPLQFFPSNGFISSADDSHRSPAGMFGSTPSPTSTTTELENSEDLSESADDAVLAYINQFLLEDEEDESCPGTITSVEDSALLAVEKPFVDILTASQEACQENSWIDSCCDFTGNGGLLDTFTTTHAACQPAPCEFEKEKGECAVHKGRKNPHDDCLLFEEESRRSKQLAVSEEETVREMFDKVLLCNGECELRAPLPAEARNCGVYVKGSGNKRGRKKGKSGASAEDDAVDLTTLLIHCAQAAAIDDHRNSNELLKQIRQRSSAYGDAGQRLAHCFANALEARLAGTGSNIYRSLAAKRTSVYDILNAFKLYVTACPFKKISNFFSIEAILNASKGMTRLHIVDYGIQYGFQWPIFFQRISKRPGGPPSV…
OsGRAS44	LOC_Os11g47870.1	LISCL	MAAAAPQLEELVDLEPFSPSLFLDLPPTPHSDDPNDDDLILPFISRMLMEDDIDDKFFYQFPDHPALLHAQQPYAQILDAPSDDTTTNSSDDSASATTNNTTNSAAAANASWPYDPIELSQLLQSPPHPVSDNHDADVGDTRSAPEDDKDLKLLFSAADNMEMLNMAFLKGREEANKLVPTNNTLFAGFDGASLLKTEPAVDEPTLMFGRSGGSGRGRKNRHGEEDDLEAETGRSSKLMVPPQEATAAASEMFDEIMFNWYEVIMKGMEELRVAMDSEAEKKARNGGGAGRRAARAKAAVVDLHTLLIHCAQAVATSDRRSATELLKQIKQNSSARGDATQRLACCFAEGLEARLAGTGSQVYKSLVAKCTSTVDFLKAYKLFAAACCIKKVSFIFSNK…
OsGRAS45	LOC_Os11g47890.1	LISCL	MAAAPKPEELVVAIEQPFSPSLFLDLPPTPHHDDDPNNVNDDLLLPFISRILMEDDIDDKFFYQFPDHPALLQAQQSYAQILHAPATSSSSDDTTINNNTTNSTSVPDTLAMPDHDADTQSAPDDMEMLYMAFLKGREEATKFLPTNNTLFSGFKAEPVLDIQPTFTFGPSGGGRGRKNRHAEEDDLETETSRSSKLMAPEHDDAAAADEIFDEIILNGYQMIIKGIDELRVAMGSQSQADKNGRRASRAKTAVVDLHTLLIHCAQAVATGDWRSATELLKQIKQNSSARGDATQRMACCFAEGLEARLAGTGSQMYQSLVAKRTSTVDFLKAYKLFTAACCIKKVSVIFSNKTIYNAVAGRRKLHIVDYGLSYGFQWPALFFLLGAREGGPPEVRMTG…
OsGRAS46	LOC_Os11g47900.1	LISCL	MATTPEAAESLRFRWPAAEEEFDNDMVLPYISRLLMEDDVHDHFFYQYPDHPALLRAQQPFAQILASSPSSAAGASSSSSSSDAPPSRPFFDDEAATAKTFPTAAVHSVDHQYSGGLDMVNMAFLKGMEEANKFLPTNTLLLSTDSSTTLQLQVQGEVVVDGHGMLGGVGGAAAAHAHGAINSKKVNCRDDDLEAGTGRATKLMAPEPELEEEGARQMFDEMMLQEHEICMKGVKQLSLKSKSSSSKKARGRRTVIHTEPVDLHNLLLHCAQAVATDDRRSAHELLRQIKQHSSAWGDAGQRLAHCFAQGLEARLAGTGSQVYQSLMSQRTSVVDFLKAYRLYMEACCCKKVAFVFSNKTIYDAVAGRRKLHIVDYGLSYGFQWPGLLRELAARRGGPP…
OsGRAS47	LOC_Os11g47910.1	LISCL	MANPEDFFWEALLKENEAPSPSPVFFELPPTPLANSDGSTDPSSLLDNQLLSYVTSMLMEDEMGSSAAVTNLQCVNRGSTEEANNMLPGSEVVRAFLKGMEEASKLLPRNNSFRMLETVDQVSSHGHCRGGKKKNHDRDEQQLEEELGRSSKLAAMTNAGTEEAGARELLDELMLHSHETCIKDMEKLRIDMDNEADKTIKKKGKKGSSSKVVDLRMLLIQCAQAMATDNQQSAGELLKKIKQHALATGDAMQRVAHYFAKGLEARLAGSGKHLYQNHVRMSLVEYLKVYKLYMAACCFKKVALMFAAMTIMQAVQGKKRLHIVDYGIRCGLHWPDLFRRLGSREDGPPEVRITIVDIPQPGFRPFQRIEAAGHCLSSCANEFRVPFRFQAVVAAKWET…
OsGRAS48	LOC_Os11g47920.1	LISCL	MANPEDFFWEALLKENEAPSPPPVFFDLPATPLSNSDGTDPSSLDNQLLSYVSRMLMEDEMGSSAAITNLQCVNRGSTEEANNMLPGSEVVRVFSKGMGEASKLLPRNNSFRTLETVDQVSSDGHCRGRKKKNHDRDEQQLEEELGRTSKLAALTIAGTQEAGARELLDELMLHAHETCIKDMEKLRIDMDNEAEKKINKKDKKGSSSKVVDLRLLLIQCAQATATDNQQSAGELLKKIKQHALATGDAMQRVAHYFAKGLEARLAGRGKHLYQNQMRMSLVEYLKVYKLYMAACCFTKVALMFAAMTIMQAVQGKKRLHIVDYGPRCGLHWPDLLRRLGSREDGPPEVRITIVDILQPAFRPFQRIEEAGHCLSSCANEFRVPFRFQAVAAAKWETVG…
OsGRAS50	LOC_Os12g04200.1	LISCL	MGPAAPPSEAAAAADDVVLPYISRILMEEDIDDDMFFCLYPDHPALLEAQQPFAQILSSSSGIAGEVNSAPMEDSAALMMQGSGNGRGRKGSKHGGDELEAEVGRASKLMATPEEEDDDDDGVGEMLEKMMLNGDEEMNAPRVPAEKNGGKAARRKRRQGKGEVVDLRELLMSCAQAVASGNRRSAGELLEQIKRHSSPTGDATERLAHYFADGLEARLAGAASLEHRLLASAEERASAMELLEAYQVFMAACCFKWVAFTFANMAILRAAEGRSKVHIVDYGGQYHGLQWPSLLQRLAEREGGPPEVRMTLVGHPQPGFRPARRLERTGRRLSNCARAFGLPFKFRAVAAARWETVTAEDVVGVDHDEAAVVVNDVLSLGTLMDESGVFDDPSPRDTV…
OsGRAS53	LOC_Os12g38490.1	LISCL	MGSSAADSFPACGDDAIRDVYGIGGGGEEDDPSLFLYLSDLAPVSPSAYLDLPPSPPPPTTTATTMVKEGEEAPEDLVLPFISRMLMEEDIDDKFFYDYPDNPALLQAQQPFLEILSDPSSNSRSSNSDDPRLSPTSSSDTSAAINSYDAAATATAVAAAAVPVPQYESIELDPAAFFAAANSDLMSSAFLKGMEEANKFLPTENKLIIDLEASSENNYLRGLEEAKRFLPSDDKLQVGFAAAAAPVVSVKKEAVDVVVATASGGGGRGRKNPYDDEELELEGGRSSKQTAVQGDDVAARAMFDKVMMPSHENCTEMMEKLRIAMKEEAAKNEASAGGKGGNGKVKGGRRGGRDVVDLRTLLIHCAQAVATDDRRSATELLKQIKQHAKPTGDATQRLA…
OsGRAS19	LOC_Os04g35250.1	OS19	MNLKLSLAIDGGGGGDAAAAVAKKSKVVGGGAVVVDGVGSSAICGGDRGSRVRDRMVKKAEEFDHENGMAATSSDGGGGGGGGMELVRLLLSAVAAGEAGDARAAAAALREVDRRASCRGGGDPAQRVAACYAAALAPRLAAGLRPARSSPAAPAAARAEQFLAYTMFYQASPFYQFAHFTANQAIVEAFESGGRRRLHVVDFDVSYGFQWPSLIQSLSDAAAAATSSSSHDDDDNGGGCGDGPVSLRITGFGASADELRETEARLRRFAAGCPNLRFEFEGILNNGSNTRHDCTRIDDDATVVVNLVFPASSREACAATRMAYINSLNPSMVFLIEKHDGGGGLTGGDNTTTGRSASLLPRFAANLRYFAAVFDSLHECLPADSAERLAIERDHLGRE…
OsGRAS4	LOC_Os01g67650.1	OS4	MGMSPEPCNSISDCSQQQSHHLTLTQQQDSTIICTNQELDYYYRFYDVDEAAFDGNEVELVSRFSKVTRMDHMISSPYQPTWSPAQAAVDVVGSSETSRVRKKRFWDVLESCKQKVEAMEAMDTPATATFRVGAGDGGGGGGGGAGGGGGGADGMRLVQLLVACAEAVACRDRAQAAALLRELQAGAPVHGTAFQRVASCFVQGLADRLPLAHPPALGPASMAFCIPPSSCAGRDGARGEALALAYELCPYLRFAHFVANACMLEAFEGESNVHVVDLGMTLGLDRGHQWRGLLDGLAARASGKPARVRVTGVGARMDTMRAIGRELEAYAEGLGMYLEFRGINRGLESLHIDDLGVDADEAVAINSVLELHSVVKESRGALNSVLQTIRKLSPRAFVL…
OsGRAS43	LOC_Os11g31100.1	OS43	MAGGGAKLQQQQAPTSPTASVSESNIVASTASADPEANDALAGLQALRFDGGGDIDDVEIQSPDIALWESIFADQIGVSGAGADFLLSMSSAAASPRRDFMACSPKRDYMVTTSSPKRDYMVTSSPKRDYMVSSPKREYMVTSPRREMATSPRRATFSNLYTSSHGGGGGGGHHLHHQSYVHGGGMEGGGGGHGAQPQYGGLAGHGKGKAQSPLHKVYINNVGGGSGGGGVKSNTPSTLSCASSYVVHGGESGLPSLPSMDPFLEEGYLGSYQLPEKAAGGVGGGGGGDINRSGASVSVVTAPASSQLLPTLSECLAMPEPAAYRGGGDEAVAAAMAVAGELPVGAFVQPEMYYGGGGEFGGEGMTPPLQHQMAADSSLHSMLGSVIQSEAEQEQDSGL…
OsCIGR1	LOC_Os07g36170.1	PAT1	MDLHQLLKYRLTGANVVYEIPTENNLQNSPWQANPLKYEFSDSPYTPLSSQFECDNLSALTNTPDNQSSTETISAQPISPLEADSSYRQAGILLQENIQVGADPLYATSRHNMQHALREIETVLMAPDTDDATTSTKHEFEEIKPAQLVRQRSRTWSHESRQPLPGVGRSQFASGGYPTASYEFRPEKRQRELREDPQIIVKQLLTRCAEALSEDRTEEFHKLVQEARGVVSINGEPIQRLGAYLLEGLVARHGNSGTNIYRALKCREPESKELLSYMRILYNICPYFKFGYMAANGAIAEALRTENNIHIIDFQIAQGTQWITLIQALAARPGGPPRVRITGIDDPVSEYARGEGLDIVGKMLKSMSEEFKIPLEFTPLSVYATQVTKEMLEIRPGEA…
OsCIGR2	LOC_Os07g39470.1	PAT1	MADTPTSRMIHPFSNIPSQNLKQFQYSDNPQHPCHPYRAPSDTHVVPHHYGLKSHSPDAGYESQATPNKYTLDSSEGAGCMRHDSPSSQSFTTRSGSPLSQEDSHSDSTDGSPVGASCVTEDPNDLKQKLKDLEAVMLGPDSEIVNSLENSVANQLSLEPEKWVRMMGIPRGNLKELLIACARAVEEKNSFAIDMMIPELRKIVSVSGEPLERLGAYMVEGLVARLASSGISIYKALKCKEPKSSDLLSYMHFLYEACPYFKFGYMSANGAIAEAVKGEDRIHIIDFHISQGAQWISLLQALAARPGGPPTVRITGIDDSVSAYARGGGLELVGRRLSHIASLCKVPFEFHPLAISGSKVEAAHLGVIPGEALAVNFTLELHHIPDESVSTANHRDRLL…
OsGRAS10	LOC_Os02g45760.1	PAT1	MDPAGAPWCDPRRGYGGYGVGSAALQAAARQQSQQPRSDGAGGAGVTGGVLKRSLGEMERWQQQRQVAAQQAMYLRSVRQRMDIGAVLGGAASSPAYGISGLSSGFGGISQQQPSSTMSSLTTASRTVMPGMQQRRRMMAVPTAQNQAVARAPAARPATATELVLLQELEKQLLGDDEEADAAGSGCGSGITSSDWGDTIQRLNSVTAASSPSLPLPTAVNSTALLARSPTNSSSSTASSSASSSPPISAASSRQLLSEAAAAVADGNHTAAASLLSALKLSANPRGDAEQRLVAMMVAALSSRVGTGPSQHLADLYSGEHRAACQLLQDVSPCFGLALHGANLAILDAVAGHRAIHLVDFDVSAAQHVALIKALADRRVPATSLKVTVVADPTSPFTP…
OsGRAS11	LOC_Os03g09280.1	PAT1	MSMQASNRPYRYPDNSQIPYYSRSSMHVGQNGTYHVQQNHEDLYASSDDGSQNGNSKAQGLQAQYCTLDSSSGNFVYPAHSSTSSHISGSPISQQDSHSEHTSGSPASASCVTEVPGLRFTTIEEIENAMFGPEPDTVSSDCSLLTDSAFYQDNWREHLGINTGDLKQVIAACGKAVDENSWYRDLLISELRNMVSISGEPMQRLGAYMLEGLVARLSSTGHALYKSLKCKEPTSFELMSYMHLLYEICPFFKFGYMSANGAIAEAVKGENFVHIIDFQIAQGSQWATMIQALAARPGGPPYLRITGIDDSNSAHARGGGLDIVGRRLFNIAQSCGLPFEFNAVPAASHEVMLEHLDIRSGEVIVVNFAYQLHHTPDESVGIENHRDRILRMVKGLSPR…
OsGRAS21	LOC_Os04g49110.1	PAT1	MEPGAPWRDPRQGYLYGVGSAVQMPMQQRSDAAAAGGVLKRSLGDMERWQQHQHQQRQIAMQQQLYLRTVRQRTAAASAAVSPLTSADIAAVLGGPPSQPLVLSGSSMGGAFGSPSSTLSSITTASRAVAMPLMQPQLQRQQQVTYMASSPQVQAFGTARALPPAPATSDLSILQELEKQLLGDDDEVEAAMSGTGSAVTGSEWEEQLNSITAAPSPPLTAATTPNNNNNAVGMTRSPSNSSTSTASSSASCSPPTSATTSRQLLSEAAAAIADGHNETAATHLTALKRAANSRGDVEQRLVAMMVAALSSRIGQTASVPDICGGETRAGSQLLHDISPCFRLALHAANVAIVDAVGDHRAIHLVDFDVSAPQHADLIRCLAARRLPGTSLKVTAVTDP…
OsGRAS3	LOC_Os01g65900.1	PAT1	MSFIRRADPSTTYADNLYIHKFGTPNSNFAARRYASDTQLFRYGPEPYNPENSFYNQQASPMPYMVTADGHSPSSADNSCSDVAKDSPLVSNVSQQNSQSISDNQSSELEVEFDEDDIRMKLQELEHALLDDSDDILYEISQAGSINDEWADPMKNVILPNSPKESESSISCAGSNNGEPRTPKQLLFDCAMALSDYNVDEAQAIITDLRQMVSIQGDPSQRIAAYLVEGLAARIVASGKGIYKALSCKEPPTLYQLSAMQILFEICPCFRFGFMAANYAILEACKGEDRVHIIDFDINQGSQYITLIQFLKNNANKPRHLRITGVDDPETVQRTVGGLKVIGQRLEKLAEDCGISFEFRAVGANIGDVTPAMLDCCPGEALVVNFAFQLHHLPDESVS…
OsGRAS36	LOC_Os10g22430.1	PAT1	MSARASNHAYICSDDSQMPYYNNSVPSGGNGRFYITQNHQDAHYASSDDGSQKIGSSPQAFEAPYCTLESSSANGAHPAHSSASSHSISPISGSPLSHHDSHSDHTYNSPPSASCVTEITDLQIKLRELENAILGPELDIAYDSPESALQPNIMATPENWRQLLGINTGDLKQVIIACGKAVAENDVRLTELLISELGQMVSVSGDPLQRLGAYMLEGLVARLSSSGSKIYKSLKCKEPTSSELMSYMHLLYEICPFFKFGYMSANGAIAEAIKGENFVHIIDFQIAQGSQWMTLIQALAARPGGPPFLRITGIDDSNSAYARGGGLDIVGMRLYKVAQSFGLPFEFNAVPAASHEVYLEHLDIRVGEVIVVNFAYQLHHTPDESVSTENHRDRILRMV…
OsGRAS23	LOC_Os05g31380.1	SCL3	MAVEIPRLALGGGGGGAGGERLPAAGEDSAPAATNAGKRPVVGLGFGSSLAAMAAAAAAGIQPDAFALGGPAEYPAGDGERDVLMVSFLRSIAAFLADGTCQMQVNDGLSCVVDLAGGDADGGGVGEGRSAQRLASAFAEALALRFILPCDGVCRSLHLTRAPPPPAVSAARQGFRAMCPFVRLAAAAANLSIAEVMEAERAVVHVVDLGGGVDANQWVELVRLVAARPGGPPGLLRLTVVNESEDFLSAVAAYVAAEAQRLDLSLQFHPVLSSIEELSATATGSIGSRLVVIPGQPLAVVANLQIHRLLAFPDYVDGVASRRPAAEQSGSSQHTMTTATKTKADALLRAIRDLNPKLVVLTENEADHNVAELGARVWNALNYYAALFDALEASSTPPA…
OsGRAS24	LOC_Os05g31420.1	SCL3	MVAQAATAAATTTAAATTAAVPMTNFQLFGSMVPVPVASMATATAPAAVAAADNGGHGSSSASQNASGSGEGQGGSMSLSLQLRPLGSTPTAAVAVSVPPMAAAPMMAGPAAAAPAPAPPLATMAVAQNASLAAVASALAAHRRNQATHRSAALHGHLRRCAEALAASRPADADAELASIARMASSDGDAVQRVAAAFAEAMARVVIRPWRGVSAALFPSDAGAAGDALTAWEAEFARQSFLNLCPLLHLAAVAVNEIILETTRNDKFIHIVDLGGIHHAHWVELLQGLATRRAAVRPCLRLTIVHEHKHFLGQAAQVLAAESDRHGVPLDLHIVESSVEALKLDALGVRSDHAVVIVSTLQLHRLVGAGILSTTAPPSPAAAAAASMITSPLPPANMS…
OsGRAS39	LOC_Os11g04570.1	SCL3	MSASLHRPALASLLQIEAGGCGVLGVFAPGPRLPCRGYHPCRSSSTLGSASLTPRRWHISPPGLRIRDVLVVHIVDLSCSAAHPWQWPKLLDDFHGRPGGAPELYLTVLHDDNDFLADMQSLLSKKAESLGVSFHFISVIGRLETLDFSNLRSTFQIKFGVAVAISCALQMHRLLLVDDNLSSTSIAQLQKMANFTQPKQMASSVCSPASTLNYLQTPSPRTPKLLARLLSAIRALKPNIMLIMEQDADHNTLLFRDRFNEVLNYYAALFDCFHAVAAANPGRTDERLRVDRMILREEIKNILVCEGVHRHERHERLDQWAMHMEESGFHNVQLSFSAIREAYVWQLKVQADNLRLCCTDRGMFQDDMLSSATSSPASSVYSPSPSPSNGSWVQELSHD…
OsGRAS40	LOC_Os11g04590.1	SCL3	MEKATRCLARATGLAAAAAAGDGPRKRLAVAMVDCLARRLLRPVQAITDALIDPSVYLDRRSVRAARRGFFELSPFPKVAFVVGNRAIVEAVENESLVHVVGMSGPFTQPCQWIQLLHELRRRPEGPPRVVRLTVVHDDGELLAKMEELVSDEAEELGMEFQFHGVVGQLEDLDFSNLRNVLEIKSGEALVVSCTLQLHRLLAADDDAMYSSRSAHLNQMASIAQLQHMAVNSCPSSSGGGSVQYKDDDPYRSPATPLTFVSPPVSTPHFQTPAALASFLSAVRALSPKILVVAEQDADHNGVSFRKRFCEALHHYAAVFDSLDAAAATTSAASRLWSPDERAQVERVVVGEEIKGVLLRDGAHRREWHDRLRQWAARMEMAGFTGVPLSYAAIKKGND…
OsGRAS5	LOC_Os01g71970.1	SCL3	MVQDEGSSSSVTSSPLHNFSNMPLHPAAAASPTPPWMVRELRSDERGLCLIHLLLNCAAAAAAGRLDAANAALEHIASLAAPDGDAMQRVAAAFAEALARRALRAWPGLCRALLLPRASPTPAEVAAARRHFLDLCPFLRLAGAAANQSILEAMESEKIVHVIDLGGADATQWLELLHLLAARPEGPPHLRLTSVHEHKELLTQTAMALTKEAERLDVPFQFNPVVSRLDALDVESLRVKTGEALAICSSLQLHCLLASDDDAAAVAGGDKERRSPESGLSPSTSRADAFLGALWGLSPKVMVVAEQEASHNAAGLTERFVEALNYYAALFDCLEVGAARGSVERARVERWLLGEEIKNIVACDGGERRERHERLERWARRLEGAGFGRVPLSYYALLQ…
OsGRAS51	LOC_Os12g04380.1	SCL3	MEKATRCLARATGLAAAAAAGDGPQKRLAEAMVDCLARRLLRPVQAITDALIDPSVYLDRRSVRAARRGFFELSPFPKVAFVVGNRAIVEAVENESLVHVVGMSGPFTQPCQWIQLLHELRRRPEGPPRVVRLTVVHDDGELLAKMAEVLSDEAEELDMEFQFHGVVGQLEDLDFSNLRDVLEIKSGEALVVSCTLQLHRLLAADDDAMYSSRSAHLNQMASIAQLQQMAVSSCPPSTGGGGSVQYKDDDDDPYRSPATPLTFVSPPASTPHLQMPAALANFLSAVRALSPKIVVVAEQDADHNGVSFRKRFCEALHHYAAVFDSLDDAAAATTSAASHLWSPDERAQVERVVVGEEIKGVLLRDGAHRRERHDRLRQWAARMEMAGFTGVPLSYAAIR…
OsGRAS54	LOC_Os12g04370.1	SCL3	MMHGLWVQDQGMVDHLAQLVPLLHECASHVTEGSFEKADFSFKKIRMLTIADGPLQHLSKIIVDSLDHRLLSSIQGLYGALINPSDYFEKSTLPGCPAHNFFKLNPYLSTGFVTINRAIMEAMEDEKNFLEIKVKSNLCSILKLSHYNFKTLQGAIYVERSLMFNMVELQVVHIVDLSCSAAHPWQWLKLLDDFHGRPGGAPELYLTVLHDDNDFLAEMQSLLSKKAESLEVSFRFISVIGRLETLDFSNLRSTFQIKFGVAVAISCALQMHRLLLVDDNLSSTSIAQLQKMANFTQPKQMASSVCSPASTLNYLQTPSPRTPKLLARLLSAIRALKPNIMVIMEQDADHNALLFRDRFNEVLNYYAALFDCFHAVAAANPGRTDERLRVERMILREEI…
OsGRAS18	LOC_Os03g51330.1	SCL4/7	MAYMCADSGNLMAIAQQVIQQQQQQQQQQQRHHHHHHLPPPPPPQSMAPHHHQQKHHHHHQQMPAMPQAPPSSHGQIPGQLAYGGGAAWPAGEHFFADAFGASAGDAVFSDLAAAADFDSDGWMESLIGDAPFQDSDLERLIFTTPPPPVPSPPPTHAAATATATAATAAPRPEAAPALLPQPAAATPVACSSPSPSSADASCSAPILQSLLSCSRAAATDPGLAAAELASVRAAATDAGDPSERLAFYFADALSRRLACGTGAPPSAEPDARFASDELTLCYKTLNDACPYSKFAHLTANQAILEATGAATKIHIVDFGIVQGIQWAALLQALATRPEGKPTRIRITGVPSPLLGPQPAASLAATNTRLRDFAKLLGVDFEFVPLLRPVHELNKSDFL…
OsGRAS25	LOC_Os05g40710.1	SCR	MQDSLGLMQFLDHHQYLYSSSSSNLPLQQPLLSHHHRFLEANEGCAGEDDSPEFVEPPAAAAAAGTFEQRPELGACKEVYSEEGGAAEERTGVAMAGADVEQVAVEDEEEAHGVRMIALLMECAAAMSVGNLAGANGALLELSQMASPYAASCGERLVAYFARAMAARLVGSWVGVVAPMAPPPSCGAINAAFRALYNVAPFARLAYLACNQAILEAFHGKRLVHIVDLDVVPGGALQWLSLLPALAARPGGPPVIRVTGFGMSASVLHDTGNQLAGLARKLCMFFEFYAVAKRPGDADAVADMPGRRPGEAVAVHWLRHAMYDAAGDDGASMRLVRWLEPAAVTLVEQERAHGGGGGHGRFLDRFVSALHHYSAVFDAMGASRPDGEDASRHLAEHGV…
OsGRAS32	LOC_Os07g38030.1	SCR	MLQGVLSRAPGADAAAMKAKRAADDEEEGGERERARGKRLAAEGKQGLVVVSTGEEEEAAAETRGLRLLSLLLRCAEAVAMDQLPEARDLLPEIAELASPFGSSPERVAAYFGDALCARVLSSYLGAYSPLALRPLAAAQSRRISGAFQAYNALSPLVKFSHFTANQAIFQALDGEDRVHVIDLDIMQGLQWPGLFHILASRPTKPRSLRITGLGASLDVLEATGRRLADFAASLGLPFEFRPIEGKIGHVADAAALLGPRHHGEATVVHWMHHCLYDVTGSDAGTVRLLKSLRPKLITIVEQDLGHSGDFLGRFVEALHYYSALFDALGDGAGAAEEEAAERHAVERQLLGAEIRNIVAVGGPKRTGEVRVERWGDELRRAGFRPVTLAGSPAAQARL…
OsSCR1	LOC_Os11g03110.1	SCR	MGSSSLLLFPSSSSSATHSSYSPSSSSHAITSLLPPLPSDHHLLLYLDHQEQHHLAAAMVRKRPASDMDLPPPRRHVTGDLSDVTAAAAPSSASAQLPALPTQLPAFHHTDMDLAAPAPPPPQQQVAAGEGGPPSTAWVDGIIRDIIASSGAAVSVAQLIHNVREIIRPCNPDLASILELRLRSLLTSDPAPPPPPPPSHPALLPPDATAPPPPPTSVAALPPPPPPQPDKRRREPQCQEQEPNQPQSPKPPTAEETAAAAAAAKERKEEQRRKQRDEEGLHLLTLLLQCAESVNADNLDEAHRALLEIAELATPFGTSTQRVAAYFAEAMSARLVSSCLGLYAPLPNPSPAAARLHGRVAAAFQVFNGISPFVKFSHFTANQAIQEAFEREERVHIID…
OsSCR2	LOC_Os12g02870.1	SCR	MGSSSLLLFPSSSSSATHSSYSPSSSSHAITSLLPPLPSDHHLLLYLDHQEQHHLAAAMVRKRPASDMDLPPPRRHVTGDLSDVTAAAAGAPTLSASAQLPALPTQLPAFHHTDMDLAAPAPPAPQQVAAGEGGPPSTAWVDGIIRDIIASSGAAVSVAQLIHNVREIIRPCNPDLASILELRLRSLLNSDPAPPPPPPSHPALLPPDATAPPPPPTSVAALPPPPPAQPDKRRREPQCQEQEPNQPQSPKPPTAEETAAAAAAAAAAAAAAAKERKEEQRRKQRDEEGLHLLTLLLQCAESVNADNLDEAHRALLEIAELATPFGTSTQRVAAYFAEAMSARLVSSCLGLYAPLPSPSPAGARVHGRVAAAFQVFNGISPFVKFSHFTANQAIQEAFE…
OsGRAS13	LOC_Os03g29480.1	SHR	MSYHEEERHGGNGLDWFEESMSSLLAADVDLAGGGGDAGGGGYAWWWAASPAAQQDDIGSVVAQTLSPPSTAAPAAASPSIASPAASSPSDVPSSSSKKRKSPAHRAPGHTGGKKGGGGKGGGGGSDRDMRWAEQLLNPCAVAVEAGNLSRVQHLFYVLGELESFSGDANHRLAAHGLRALARWLPAAVGPAAAAAVRVPPCSERPTTAFAAAEPRLFRASLIRFHEVSPWFALPNALANAAIAQASTCGAAGATPRPLHVVDLGVSHGVQWPTLLESLTRQPGGRAPPSVRLTVVGPGATATSPVAPFSASPPGYDFSPHLLRYAKSINLDLRISRAATLDDAVPGDDGEALVVCLQFRLGHAAAEERREVLRKARGLNPELVVLSELDSGVGVVGGD…
OsGRAS26	LOC_Os05g42130.1	SHR	MDMEHELRGGGVGAAAHGHGSICFSGGPVLVDGRRIQQLLLHCAAALESNDVTLAQQAMWVLNNIASSQGDPSQRLTSWLLRALVARACRLCAAAPAGAAVEFLERGRAPPWGRAMSVTELADYVDLTPWHRFGFTASNAAILRAVAGASAVHVVDLSVTHCMQWPTLIDVLSKRPGGAPAIRITVPSVRPAVPPLLAVSSSELGARLAIFAKSKGVQLEFNVVESATTTSPKKTSTTLCQELASVLSDPPSLGLRDGEAVVVNCQSWLRHVAPDTRDLFLDTVRALNPCLLTVTDEDADLGSPSLASRMAGCFDFHWILLDALDMSAPKDSPRRLEQEAAVGRKIESVIGEEDGAERSEPGARLAERMSRKGFAGVVFDEEAAAEVRRLLSEHATGWG…
OsGRAS35	LOC_Os07g40020.1	SHR	MMQFTHTAPPPPPLHPNGHGLGLGLYLDVGATRGGGGARPWSSSSSTTTLGGSGYFPSSAAASKISLGNLNSTGCMEQLLVHCANAIEANDATLTQQILWVLNNIAPADGDSNQRLTAAFLCALVSRASRTGACKAVTAAVADAVESAALHVHRFTAVELASFIDLTPWHRFGYTAANAAIVEAVEGFPVVHIVDLSTTHCMQIPTLIDMLAGRAEGPPILRLTVADVAPSAPPPALDMPYEELGAKLVNFARSRNMSMDFRVVPTSPADALTSLVDQLRVQQLVSDGGEALVVNCHMLLHTVPDETAGSVSLTTAQPPVSLRTMLLKSLRALDPTLVVVVDEDADFTAGDVVGRLRAAFNFLWIPYDAVDTFLPKGSEQRRWYEAEVGWKVENVLAQE…
OsSHR1	LOC_Os07g39820.1	SHR	MDTLFRLVSLQAASEQQQQQQQSASYNSRSTTSSGSRSSSHQTNASYSYYHHSSNSGGGGGGGGGYYYGGQQPPPSQYYYLEPYQEECGNAPHHQLYMDEDFSSSSSSRHFHHGARVQQQQPPASSTPTGTAPTPPLSTSSTAAGAGHGLFEAADLSFPPDLNLDFSSPASSSGGGTASSGAVGGGGGGRWASQLLLECARSVAARDSQRVQQLMWMLNELASPYGDVEQKLASYFLQGLFARLTASGPRTLRTLAAASDRNTSFDSTRRTALRFQELSPWSSFGHVAANGAILESFLEVAAAASSETQRFHILDLSNTFCTQWPTLLEALATRSADETPHLSITTVVSAAPSAPTAAVQRVMREIGQRMEKFARLMGVPFRFRAVHHSGDLAELDLDA…
OsSHR2	LOC_Os03g31880.1	SHR	MDTLFRLVSLHHHHHHQHAASPSPPDQPHKSYPSSRGSTSSPSSHHTHNHTYYHHSHSHYNNNSNTNYYYQGGGGGGGGYYYAEEQQPAAYLEECGNGHQFYMDEDFSSSSSSRQFHSGTGAPSSAPVPPPPSATTSSAGGHGLFEAADFSFPQVDISLDFGGSPAVPSSSGAGAGAGAAPSSSGRWAAQLLMECARAVAGRDSQRVQQLMWMLNELASPYGDVDQKLASYFLQGLFARLTTSGPRTLRTLATASDRNASFDSTRRTALKFQELSPWTPFGHVAANGAILESFLEAAAAGAAASSSSSSSSSTPPTRLHILDLSNTFCTQWPTLLEALATRSSDDTPHLSITTVVPTAAPSAAAQRVMREIGQRLEKFARLMGVPFSFRAVHHSGDLAD…
