# Supplementary material for: Genome-wide identification, expression analysis, and functional study of the GRAS transcription factor family and its response to abiotic stress in sorghum [Sorghum bicolor (L.) Moench]
Source: BMC Genomics. 2021 Jul 6;22:509. doi: 10.1186/s12864-021-07848-z (PMC8259154; doi:10.1186/s12864-021-07848-z)
Supplement: Supplementary file 3 — Additional file 3: Table S3. Analysis and distribution of the conserved motifs of GRAS proteins. [file 12864_2021_7848_MOESM3_ESM.xlsx]

## Sheet: Sorghum bicolor
Table S3. Analysis and distribution of the conserved motifs in Sorghum bicolor GRAS proteins.
Motif	Width	Best possible match
1	29	NVVACEGADRVERPETYKQWQVRNQRAGL
2	21	FLTRFREALFYYSALFDMLDA
3	21	SRVHIVDFGIAYGFQWPSLLQ
4	21	EDDGWLLLGWKGRILYAASTW
5	21	QIRQHASPTGDATQRLAHCFA
6	18	EGGPPEVRITGIDLPQPG
7	21	PRDTVLRNIRKMRPKVFILGE
8	22	KWEDVRIEDLBIDPDEVLVVNC
9	21	JEETGRRLSKFARELGVPFZF
10	15	CPFLKFAFFFANQAI

## Sheet: others species
Table S3. Analysis and distribution of the conserved motifs of GRAS proteins in sevent species .
Motif	Width	Best possible match
1	29	LGREIVNVVACEGAERVERHETYKQWQAR
2	21	FFLTRFREALFYYSALFDSLD
3	15	VHIIDFGIGQGFQWP
4	15	LGWKGRPLYAASAWR
5	15	GDATQRLAAYFAEAL
6	15	CPFLKFAHFTANQAI
7	19	SPRDAVLRLVRSLNPKVVT
8	15	FARSLGVPFEFHAVA
9	29	GPPEVRITGIDLPQPGFRPAERJEETGRR
10	26	GSKEEGVDLRTLLJHCAZAVAAGBLR
