# Supplementary material for: Genome-wide identification, expression analysis, and functional study of the GRAS transcription factor family and its response to abiotic stress in sorghum [Sorghum bicolor (L.) Moench]
Source: BMC Genomics. 2021 Jul 6;22:509. doi: 10.1186/s12864-021-07848-z (PMC8259154; doi:10.1186/s12864-021-07848-z)
Supplement: Supplementary file 4 — Additional file 4: Table S4. Tandem duplication events of S. bicolor GRAS genes. [file 12864_2021_7848_MOESM4_ESM.xlsx]

## Sheet: The tandem duplication events.
Supplementary Table 4 The tandem duplication events of SbGRAS genes.
Gene Name	Subfamily	Group	start	end	Sequence direction	Gene Name	Subfamily	Group	start	end	Sequence direction
SbGRAS05	LISCL	SORBI_3001G174200	14653110	14655930	-	SbGRAS06	LISCL	SORBI_3001G174300	14658351	14662164	-
SbGRAS37	LISCL	SORBI_3005G208950	69563007	69564512	+	SbGRAS38	LISCL	SORBI_3005G209000	69565399	69568433	+
SbGRAS38	LISCL	SORBI_3005G209000	69565399	69568433	+	SbGRAS39	LISCL	SORBI_3005G209100	69589547	69591823	+
SbGRAS39	LISCL	SORBI_3005G209100	69589547	69591823	+	SbGRAS40	LISCL	SORBI_3005G209200	69594927	69596932	+
SbGRAS40	LISCL	SORBI_3005G209200	69594927	69596932	+	SbGRAS41	LISCL	SORBI_3005G209300	69605857	69608002	+
SbGRAS42	LISCL	SORBI_3005G229400	71649933	71652353	+	SbGRAS43	LISCL	SORBI_3005G229500	71657939	71661103	+
SbGRAS43	LISCL	SORBI_3005G229500	71657939	71661103	+	SbGRAS44	LISCL	SORBI_3005G229600	71661965	71666149	+
SbGRAS44	LISCL	SORBI_3005G229600	71661965	71666149	+	SbGRAS45	LISCL	SORBI_3005G229700	71667519	71669800	+
SbGRAS47	LISCL	SORBI_3005G230000	71680491	71683411	+	SbGRAS48	LISCL	SORBI_3005G230100	71684680	71686761	+
SbGRAS48	LISCL	SORBI_3005G230100	71684680	71686761	+	SbGRAS49	LISCL	SORBI_3005G230200	71687476	71690143	+
SbGRAS52	LISCL	SORBI_3005G230500	71704861	71706712	+	SbGRAS53	LISCL	SORBI_3005G230600	71707275	71711592	+
SbGRAS56	LISCL	SORBI_3005G230900	71726492	71728396	+	SbGRAS57	LISCL	SORBI_3005G231000	71729295	71731817	+
SbGRAS63	SCL3	SORBI_3008G012700	1085858	1088155	+	SbGRAS64	SCL3	SORBI_3008G012800	1088839	1091092	+
SbGRAS70	LISCL	SORBI_3009G011000	1012649	1016041	-	SbGRAS71	LISCL	SORBI_3009G011200	1016772	1019953	-
SbGRAS71	LISCL	SORBI_3009G011200	1016772	1019953	-	SbGRAS72	LISCL	SORBI_3009G011300	1023460	1027533	-
SbGRAS73	SCL3	SORBI_3009G117700	46274964	46276331	+	SbGRAS74	SCL3	SORBI_3009G117800	46298990	46302547	+
