# Supplementary material for: Genome-wide identification, expression analysis, and functional study of the GRAS transcription factor family and its response to abiotic stress in sorghum [Sorghum bicolor (L.) Moench]
Source: BMC Genomics. 2021 Jul 6;22:509. doi: 10.1186/s12864-021-07848-z (PMC8259154; doi:10.1186/s12864-021-07848-z)
Supplement: Supplementary file 5 — Additional file 5: Table S5. The 14 pairs of segmental duplicates in S. bicolorGRAS genes. [file 12864_2021_7848_MOESM5_ESM.xlsx]

## Sheet: Sorghum bicolor-Sorghum bicolor
Supplementary Table 5 The 14 pairs of segmental duplicates in Sorghum bicolor GRAS genes.
SbbHLH Gene Name	Subfamily	Gene ID	SbbHLH Gene Name	Subfamily	Gene ID
SbGRAS09	HAM-1	SORBI_3001G304500	SbGRAS31	HAM-1	SORBI_3004G290800
SbGRAS35	HAM-2	SORBI_3005G046250	SbGRAS66	HAM-2	SORBI_3008G046700
SbGRAS81	LAS	SORBI_3010G189500	SbGRAS29	LAS	SORBI_3004G080300
SbGRAS01	LISCL	SORBI_3001G033200	SbGRAS70	LISCL	SORBI_3009G011100
SbGRAS01	LISCL	SORBI_3001G033200	SbGRAS12	LISCL	SORBI_3001G421900
SbGRAS12	LISCL	SORBI_3001G341400	SbGRAS24	LISCL	SORBI_3003G352600
SbGRAS12	LISCL	SORBI_3001G421900	SbGRAS69	LISCL	SORBI_3009G011000
SbGRAS42	LISCL	SORBI_3005G229400	SbGRAS67	LISCL	SORBI_3008G138600
SbGRAS25	PAT1	SORBI_3003G377900	SbGRAS75	PAT1	SORBI_3009G143400
SbGRAS30	PAT1	SORBI_3004G281200	SbGRAS62	PAT1	SORBI_3006G188900
SbGRAS34	SCL3	SORBI_3005G029600	SbGRAS63	SCL3	SORBI_3008G012700
SbGRAS33	SCR	SORBI_3005G017500	SbGRAS76	SCR	SORBI_3009G177100
SbGRAS33	SCR	SORBI_3005G017500	SbGRAS65	SCR	SORBI_3008G023401
SbGRAS11	SHR	SORBI_3001G341400	SbGRAS22	SHR	SORBI_3002G372100
