# Supplementary material for: Genome-wide identification, expression analysis, and functional study of the GRAS transcription factor family and its response to abiotic stress in sorghum [Sorghum bicolor (L.) Moench]
Source: BMC Genomics. 2021 Jul 6;22:509. doi: 10.1186/s12864-021-07848-z (PMC8259154; doi:10.1186/s12864-021-07848-z)
Supplement: Supplementary file 6 — Additional file 6: Table S6. One-to-one orthologous relationships between S. bicolor and other plants. [file 12864_2021_7848_MOESM6_ESM.xlsx]

## Sheet: Sorghum bicolor-Arabidopsis tha
Supplementary Table 6 One-to-one orthologous relationships between Sorghum bicolor and Arabidopsis thaliana.
SbGRAS Gene Name	SbGRAS Gene ID	Chr		AtGRAS Gene ID	Chr
SbGRAS01	SORBI_3001G033200	Chr1	==	AT1G07530.1	Chr1
SbGRAS12	SORBI_3001G421900	Chr1	==	AT1G07530.1	Chr1
SbGRAS24	SORBI_3003G352600	Chr1	==	AT2G29060.1	Chr2
SbGRAS69	SORBI_3009G011000	Chr1	==	AT2G29060.1	Chr2
SbGRAS01	SORBI_3001G033200	Chr3	==	AT2G29060.1	Chr2
SbGRAS12	SORBI_3001G421900	Chr9	==	AT2G29060.1	Chr2
SbGRAS24	SORBI_3003G352600	Chr1	==	AT2G37650.1	Chr2
SbGRAS01	SORBI_3001G033200	Chr1	==	AT2G37650.1	Chr2
SbGRAS12	SORBI_3001G421900	Chr3	==	AT2G37650.1	Chr2
SbGRAS13	SORBI_3001G428600	Chr1	==	AT3G54220.1	Chr3
SbGRAS09	SORBI_3001G304500	Chr1	==	AT3G60630.1	Chr3
SbGRAS31	SORBI_3004G290800	Chr4	==	AT3G60630.1	Chr3
SbGRAS61	SORBI_3006G172900	Chr6	==	AT3G60630.1	Chr3
SbGRAS01	SORBI_3001G033200	Chr1	==	AT5G59450.1	Chr5

## Sheet: Sorghum bicolor-Oryza sativa
Supplementary Table 6 One-to-one orthologous relationships between Sorghum bicolor and Oryza sativa.
SbGRAS Gene Name	SbGRAS Gene ID	Chr		OsGRAS Gene ID	Chr
SbGRAS77	SORBI_3010G003700	Chr10	==	BGIOSGA022141	Chr6
SbGRAS78	SORBI_3010G017400	Chr10	==	BGIOSGA022020	Chr6
SbGRAS04	SORBI_3001G174100	Chr1	==	BGIOSGA013074	Chr3
SbGRAS09	SORBI_3001G304500	Chr1	==	BGIOSGA031446	Chr10
SbGRAS09	SORBI_3001G304500	Chr1	==	BGIOSGA008763	Chr2
SbGRAS09	SORBI_3001G304500	Chr1	==	BGIOSGA011665	Chr3
SbGRAS03	SORBI_3001G120900	Chr1	==	BGIOSGA013420	Chr3
SbGRAS10	SORBI_3001G327900	Chr1	==	BGIOSGA010480	Chr3
SbGRAS14	SORBI_3001G472600	Chr1	==	BGIOSGA032058	Chr10
SbGRAS14	SORBI_3001G472600	Chr1	==	BGIOSGA012030	Chr3
SbGRAS17	SORBI_3002G330300	Chr2	==	BGIOSGA025902	Chr7
SbGRAS19	SORBI_3002G354900	Chr2	==	BGIOSGA026022	Chr7
SbGRAS20	SORBI_3002G357800	Chr2	==	BGIOSGA026037	Chr7
SbGRAS21	SORBI_3002G359800	Chr2	==	BGIOSGA026051	Chr7
SbGRAS22	SORBI_3002G372100	Chr2	==	BGIOSGA010551	Chr3
SbGRAS24	SORBI_3003G352600	Chr3	==	BGIOSGA004778	Chr1
SbGRAS27	SORBI_3003G392800	Chr3	==	BGIOSGA004999	Chr1
SbGRAS30	SORBI_3004G281200	Chr4	==	BGIOSGA005839	Chr2
SbGRAS30	SORBI_3004G281200	Chr4	==	BGIOSGA014504	Chr4
SbGRAS31	SORBI_3004G290800	Chr4	==	BGIOSGA008763	Chr2
SbGRAS34	SORBI_3005G029600	Chr5	==	BGIOSGA034519	Chr11
SbGRAS61	SORBI_3006G172900	Chr6	==	BGIOSGA008763	Chr2
SbGRAS61	SORBI_3006G172900	Chr6	==	BGIOSGA016901	Chr4
SbGRAS62	SORBI_3006G188900	Chr6	==	BGIOSGA005839	Chr2
SbGRAS62	SORBI_3006G188900	Chr6	==	BGIOSGA014504	Chr4
SbGRAS67	SORBI_3008G138600	Chr8	==	BGIOSGA037646	Chr12
SbGRAS63	SORBI_3008G012700	Chr8	==	BGIOSGA034519	Chr11
SbGRAS74	SORBI_3009G143400	Chr9	==	BGIOSGA000383	Chr1
SbGRAS75	SORBI_3009G177100	Chr9	==	BGIOSGA034703	Chr11
SbGRAS75	SORBI_3009G177100	Chr9	==	BGIOSGA036912	Chr12
SbGRAS76	SORBI_3009G187500	Chr9	==	BGIOSGA020123	Chr5
SbGRAS69	SORBI_3009G011000	Chr9	==	BGIOSGA018951	Chr5
SbGRAS65	SORBI_3008G023401	Chr8	==	BGIOSGA034703	Chr11
SbGRAS65	SORBI_3008G023401	Chr8	==	BGIOSGA036912	Chr12
SbGRAS66	SORBI_3008G046700	Chr8	==	BGIOSGA034855	Chr11
SbGRAS66	SORBI_3008G046700	Chr8	==	BGIOSGA037038	Chr12
SbGRAS29	SORBI_3004G080300	Chr4	==	BGIOSGA006948	Chr2
SbGRAS29	SORBI_3004G080300	Chr4	==	BGIOSGA023255	Chr6
SbGRAS25	SORBI_3003G377900	Chr3	==	BGIOSGA000383	Chr1
SbGRAS18	SORBI_3002G342800	Chr2	==	BGIOSGA025964	Chr7
SbGRAS01	SORBI_3001G033200	Chr1	==	BGIOSGA018951	Chr5
SbGRAS02	SORBI_3001G109100	Chr1	==	BGIOSGA013482	Chr3
SbGRAS80	SORBI_3010G189500	Chr10	==	BGIOSGA006948	Chr2
SbGRAS80	SORBI_3010G189500	Chr10	==	BGIOSGA023255	Chr6
SbGRAS33	SORBI_3005G017500	Chr5	==	BGIOSGA034703	Chr11
SbGRAS33	SORBI_3005G017500	Chr5	==	BGIOSGA036912	Chr12
SbGRAS35	SORBI_3005G046250	Chr5	==	BGIOSGA034866	Chr11
SbGRAS36	SORBI_3005G123000	Chr5	==	BGIOSGA033939	Chr11
SbGRAS42	SORBI_3005G229400	Chr5	==	BGIOSGA035741	Chr11
SbGRAS42	SORBI_3005G229400	Chr5	==	BGIOSGA037646	Chr12
SbGRAS23	SORBI_3003G237201	Chr3	==	BGIOSGA001121	Chr1
SbGRAS23	SORBI_3003G237201	Chr3	==	BGIOSGA020412	Chr5
SbGRAS11	SORBI_3001G341400	Chr1	==	BGIOSGA010551	Chr3
SbGRAS12	SORBI_3001G421900	Chr1	==	BGIOSGA004778	Chr1
SbGRAS12	SORBI_3001G421900	Chr1	==	BGIOSGA018951	Chr5
SbGRAS13	SORBI_3001G428600	Chr1	==	BGIOSGA012273	Chr3

## Sheet: Sorghum bicolor-Brachypodium di
Supplementary Table 6 One-to-one orthologous relationships between Sorghum bicolor and Brachypodium distachyon.
SbGRAS Gene Name	SbGRAS Gene ID	Chr		BdGRAS Gene ID	Chr
SbGRAS58	SORBI_3006G083201	Chr6	==	BRADI_5g10320v3	Chr5
SbGRAS30	SORBI_3004G281200	Chr4	==	BRADI_5g19190v3	Chr5
SbGRAS62	SORBI_3006G188900	Chr6	==	BRADI_5g19190v3	Chr5
SbGRAS67	SORBI_3008G138600	Chr8	==	BRADI_4g03867v3	Chr4
SbGRAS52	SORBI_3005G230500	Chr5	==	BRADI_4g09146v3	Chr4
SbGRAS42	SORBI_3005G229400	Chr5	==	BRADI_4g09160v3	Chr4
SbGRAS36	SORBI_3005G123000	Chr5	==	BRADI_4g18390v3	Chr4
SbGRAS66	SORBI_3008G046700	Chr8	==	BRADI_4g24867v3	Chr4
SbGRAS29	SORBI_3004G080300	Chr4	==	BRADI_3g07160v3	Chr3
SbGRAS80	SORBI_3010G189500	Chr10	==	BRADI_3g07160v3	Chr3
SbGRAS09	SORBI_3001G304500	Chr1	==	BRADI_3g32890v3	Chr3
SbGRAS76	SORBI_3009G187500	Chr9	==	BRADI_2g20760v3	Chr2
SbGRAS23	SORBI_3003G237201	Chr3	==	BRADI_2g45117v3	Chr2
SbGRAS74	SORBI_3009G143400	Chr9	==	BRADI_2g56910v3	Chr2
SbGRAS25	SORBI_3003G377900	Chr3	==	BRADI_2g56910v3	Chr2
SbGRAS27	SORBI_3003G392800	Chr3	==	BRADI_2g57940v3	Chr2
SbGRAS69	SORBI_3009G011000	Chr9	==	BRADI_1g03620v3	Chr1
SbGRAS01	SORBI_3001G033200	Chr1	==	BRADI_1g03620v3	Chr1
SbGRAS12	SORBI_3001G421900	Chr1	==	BRADI_1g03620v3	Chr1
SbGRAS02	SORBI_3001G109100	Chr1	==	BRADI_1g10330v3	Chr1
SbGRAS03	SORBI_3001G120900	Chr1	==	BRADI_1g11090v3	Chr1
SbGRAS04	SORBI_3001G174100	Chr1	==	BRADI_1g15123v3	Chr1
SbGRAS21	SORBI_3002G359800	Chr2	==	BRADI_1g22907v3	Chr1
SbGRAS20	SORBI_3002G357800	Chr2	==	BRADI_1g23060v3	Chr1
SbGRAS19	SORBI_3002G354900	Chr2	==	BRADI_1g23350v3	Chr1
SbGRAS18	SORBI_3002G342800	Chr2	==	BRADI_1g24310v3	Chr1
SbGRAS17	SORBI_3002G330300	Chr2	==	BRADI_1g25370v3	Chr1
SbGRAS29	SORBI_3004G080300	Chr4	==	BRADI_1g36180v3	Chr1
SbGRAS80	SORBI_3010G189500	Chr10	==	BRADI_1g36180v3	Chr1
SbGRAS78	SORBI_3010G017400	Chr10	==	BRADI_1g49630v3	Chr1
SbGRAS77	SORBI_3010G003700	Chr10	==	BRADI_1g52240v3	Chr1
SbGRAS22	SORBI_3002G372100	Chr2	==	BRADI_1g60140v3	Chr1
SbGRAS11	SORBI_3001G341400	Chr1	==	BRADI_1g60140v3	Chr1
SbGRAS13	SORBI_3001G428600	Chr1	==	BRADI_1g67340v3	Chr1
SbGRAS56	SORBI_3005G230900	Chr5	==	BRADI_4g09142v3	Chr4
SbGRAS35	SORBI_3005G046250	Chr5	==	BRADI_4g24852v3	Chr4
SbGRAS34	SORBI_3005G029600	Chr5	==	BRADI_4g26520v3	Chr4
SbGRAS63	SORBI_3008G012700	Chr8	==	BRADI_4g26520v3	Chr4
SbGRAS66	SORBI_3008G046700	Chr8	==	BRADI_4g41880v3	Chr4
SbGRAS34	SORBI_3005G029600	Chr5	==	BRADI_4g43200v3	Chr4
SbGRAS63	SORBI_3008G012700	Chr8	==	BRADI_4g43200v3	Chr4
SbGRAS65	SORBI_3008G023401	Chr8	==	BRADI_4g44093v3	Chr4
SbGRAS33	SORBI_3005G017500	Chr5	==	BRADI_4g44093v3	Chr4
SbGRAS31	SORBI_3004G290800	Chr4	==	BRADI_3g50930v3	Chr3
SbGRAS61	SORBI_3006G172900	Chr6	==	BRADI_3g50930v3	Chr3
SbGRAS75	SORBI_3009G177100	Chr9	==	BRADI_2g22010v3	Chr2
SbGRAS33	SORBI_3005G017500	Chr5	==	BRADI_2g22010v3	Chr2
SbGRAS24	SORBI_3003G352600	Chr3	==	BRADI_2g54670v3	Chr2
SbGRAS01	SORBI_3001G033200	Chr1	==	BRADI_2g54670v3	Chr2
SbGRAS12	SORBI_3001G421900	Chr1	==	BRADI_2g54670v3	Chr2
SbGRAS09	SORBI_3001G304500	Chr1	==	BRADI_1g78230v3	Chr1

## Sheet: Sorghum bicolor-Solanum lycoper
Supplementary Table 6 One-to-one orthologous relationships between Sorghum bicolor and Solanum lycopersicum.
SbGRAS Gene Name	SbGRAS Gene ID	Chr		SlGRAS Gene ID	Chr
SbGRAS10	SORBI_3001G327900	Chr1	==	Solyc02g092370.1	Chr2
SbGRAS19	SORBI_3002G354900	Chr2	==	Solyc07g047950.1	Chr7
SbGRAS19	SORBI_3002G354900	Chr2	==	Solyc07g065270.1	Chr7
SbGRAS20	SORBI_3002G357800	Chr2	==	Solyc02g092370.1	Chr2
SbGRAS21	SORBI_3002G359800	Chr2	==	Solyc02g092570.1	Chr2
SbGRAS22	SORBI_3002G372100	Chr2	==	Solyc12g049320.2	Chr12
SbGRAS22	SORBI_3002G372100	Chr2	==	Solyc03g123400.1	Chr3
SbGRAS24	SORBI_3003G352600	Chr3	==	Solyc04g011630.2	Chr4
SbGRAS24	SORBI_3003G352600	Chr3	==	Solyc05g053090.2	Chr5
SbGRAS24	SORBI_3003G352600	Chr3	==	Solyc06g076280.2	Chr6
SbGRAS24	SORBI_3003G352600	Chr3	==	Solyc09g010920.1	Chr9
SbGRAS31	SORBI_3004G290800	Chr4	==	Solyc08g078800.2	Chr8
SbGRAS61	SORBI_3006G172900	Chr6	==	Solyc08g078800.2	Chr8
SbGRAS67	SORBI_3008G138600	Chr8	==	Solyc06g076280.2	Chr6
SbGRAS67	SORBI_3008G138600	Chr8	==	Solyc09g010920.1	Chr9
SbGRAS69	SORBI_3009G011000	Chr9	==	Solyc10g086530.1	Chr10
SbGRAS69	SORBI_3009G011000	Chr9	==	Solyc09g010920.1	Chr9
SbGRAS65	SORBI_3008G023401	Chr8	==	Solyc10g074680.2	Chr10
SbGRAS25	SORBI_3003G377900	Chr3	==	Solyc04g064550.1	Chr4
SbGRAS01	SORBI_3001G033200	Chr1	==	Solyc10g086530.1	Chr10
SbGRAS01	SORBI_3001G033200	Chr1	==	Solyc06g076280.2	Chr6
SbGRAS01	SORBI_3001G033200	Chr1	==	Solyc09g010920.1	Chr9
SbGRAS33	SORBI_3005G017500	Chr5	==	Solyc10g074680.2	Chr10
SbGRAS11	SORBI_3001G341400	Chr1	==	Solyc12g049320.2	Chr12
SbGRAS12	SORBI_3001G421900	Chr1	==	Solyc05g053090.2	Chr5
SbGRAS12	SORBI_3001G421900	Chr1	==	Solyc06g076280.2	Chr6
SbGRAS12	SORBI_3001G421900	Chr1	==	Solyc09g010920.1	Chr9

## Sheet: Sorghum bicolor-Capsicum annuum
Supplementary Table 6 One-to-one orthologous relationships between Sorghum bicolor and Capsicum annuum.
SbGRAS Gene Name	SbGRAS Gene ID	Chr		CaGRAS Gene ID	Chr
SbGRAS11	SORBI_3001G341400	Chr1	==	T459_30703	Chr12
SbGRAS19	SORBI_3002G354900	Chr2	==	T459_19813	Chr7
SbGRAS19	SORBI_3002G354900	Chr2	==	T459_20874	Chr7
SbGRAS24	SORBI_3003G352600	Chr3	==	T459_18269	Chr6
SbGRAS69	SORBI_3009G011100	Chr9	==	T459_18269	Chr6
SbGRAS01	SORBI_3001G033200	Chr1	==	T459_18269	Chr6
SbGRAS12	SORBI_3001G421900	Chr1	==	T459_18269	Chr6
SbGRAS24	SORBI_3003G352600	Chr3	==	T459_15193	Chr5
SbGRAS21	SORBI_3002G359800	Chr2	==	T459_06595	Chr2
SbGRAS10	SORBI_3001G327900	Chr1	==	T459_06612	Chr2
SbGRAS20	SORBI_3002G357800	Chr2	==	T459_06612	Chr2
SbGRAS09	SORBI_3001G304500	Chr1	==	T459_00574	Chr1
SbGRAS31	SORBI_3004G290800	Chr4	==	T459_00574	Chr1
SbGRAS31	SORBI_3004G290800	Chr4	==	T459_03320	Chr1
SbGRAS61	SORBI_3006G172900	Chr6	==	T459_03320	Chr1

## Sheet: Sorghum bicolor-Zea mays
Supplementary Table 6 One-to-one orthologous relationships between Sorghum bicolor and Zea mays.
SbGRAS Gene Name	SbGRAS Gene ID	Chr		ZmGRAS Gene ID	Chr
SbGRAS77	SORBI_3010G003700	Chr10	==	Zm00001d045589	Chr9
SbGRAS78	SORBI_3010G017400	Chr10	==	Zm00001d045507	Chr9
SbGRAS04	SORBI_3001G174100	Chr1	==	Zm00001d033166	Chr1
SbGRAS09	SORBI_3001G304500	Chr1	==	Zm00001d027292	Chr1
SbGRAS09	SORBI_3001G304500	Chr1	==	Zm00001d029855	Chr1
SbGRAS09	SORBI_3001G304500	Chr1	==	Zm00001d002718	Chr2
SbGRAS03	SORBI_3001G120900	Chr1	==	Zm00001d033680	Chr1
SbGRAS03	SORBI_3001G120900	Chr1	==	Zm00001d013465	Chr5
SbGRAS10	SORBI_3001G327900	Chr1	==	Zm00001d029607	Chr1
SbGRAS14	SORBI_3001G472600	Chr1	==	Zm00001d030500	Chr1
SbGRAS14	SORBI_3001G472600	Chr1	==	Zm00001d048199	Chr9
SbGRAS17	SORBI_3002G330300	Chr2	==	Zm00001d006551	Chr2
SbGRAS19	SORBI_3002G354900	Chr2	==	Zm00001d006701	Chr2
SbGRAS19	SORBI_3002G354900	Chr2	==	Zm00001d021946	Chr7
SbGRAS20	SORBI_3002G357800	Chr2	==	Zm00001d006721	Chr2
SbGRAS20	SORBI_3002G357800	Chr2	==	Zm00001d021973	Chr7
SbGRAS21	SORBI_3002G359800	Chr2	==	Zm00001d006744	Chr2
SbGRAS21	SORBI_3002G359800	Chr2	==	Zm00001d021998	Chr7
SbGRAS22	SORBI_3002G372100	Chr2	==	Zm00001d029474	Chr1
SbGRAS22	SORBI_3002G372100	Chr2	==	Zm00001d022116	Chr7
SbGRAS22	SORBI_3002G372100	Chr2	==	Zm00001d047266	Chr9
SbGRAS24	SORBI_3003G352600	Chr3	==	Zm00001d028603	Chr1
SbGRAS24	SORBI_3003G352600	Chr3	==	Zm00001d042907	Chr3
SbGRAS24	SORBI_3003G352600	Chr3	==	Zm00001d047813	Chr9
SbGRAS27	SORBI_3003G392800	Chr3	==	Zm00001d042472	Chr3
SbGRAS28	SORBI_3003G423900	Chr3	==	Zm00001d042127	Chr3
SbGRAS28	SORBI_3003G423900	Chr3	==	Zm00001d011881	Chr8
SbGRAS30	SORBI_3004G281200	Chr4	==	Zm00001d026050	Chr10
SbGRAS30	SORBI_3004G281200	Chr4	==	Zm00001d002573	Chr2
SbGRAS30	SORBI_3004G281200	Chr4	==	Zm00001d051461	Chr4
SbGRAS31	SORBI_3004G290800	Chr4	==	Zm00001d002718	Chr2
SbGRAS31	SORBI_3004G290800	Chr4	==	Zm00001d051387	Chr4
SbGRAS31	SORBI_3004G290800	Chr4	==	Zm00001d017513	Chr5
SbGRAS34	SORBI_3005G029600	Chr5	==	Zm00001d023248	Chr10
SbGRAS34	SORBI_3005G029600	Chr5	==	Zm00001d052463	Chr4
SbGRAS61	SORBI_3006G172900	Chr6	==	Zm00001d026158	Chr10
SbGRAS61	SORBI_3006G172900	Chr6	==	Zm00001d002718	Chr2
SbGRAS61	SORBI_3006G172900	Chr6	==	Zm00001d051387	Chr4
SbGRAS61	SORBI_3006G172900	Chr6	==	Zm00001d017513	Chr5
SbGRAS62	SORBI_3006G188900	Chr6	==	Zm00001d026050	Chr10
SbGRAS62	SORBI_3006G188900	Chr6	==	Zm00001d002573	Chr2
SbGRAS62	SORBI_3006G188900	Chr6	==	Zm00001d051461	Chr4
SbGRAS67	SORBI_3008G138600	Chr8	==	Zm00001d030744	Chr1
SbGRAS67	SORBI_3008G138600	Chr8	==	Zm00001d041536	Chr3
SbGRAS67	SORBI_3008G138600	Chr8	==	Zm00001d048603	Chr4
SbGRAS63	SORBI_3008G012700	Chr8	==	Zm00001d023247	Chr10
SbGRAS63	SORBI_3008G012700	Chr8	==	Zm00001d052463	Chr4
SbGRAS74	SORBI_3009G143400	Chr9	==	Zm00001d038225	Chr6
SbGRAS75	SORBI_3009G177100	Chr9	==	Zm00001d038518	Chr6
SbGRAS76	SORBI_3009G187500	Chr9	==	Zm00001d038609	Chr6
SbGRAS69	SORBI_3009G011000	Chr9	==	Zm00001d028603	Chr1
SbGRAS69	SORBI_3009G011000	Chr9	==	Zm00001d035670	Chr6
SbGRAS69	SORBI_3009G011000	Chr9	==	Zm00001d011070	Chr8
SbGRAS65	SORBI_3008G023401	Chr8	==	Zm00001d005029	Chr2
SbGRAS65	SORBI_3008G023401	Chr8	==	Zm00001d052380	Chr4
SbGRAS66	SORBI_3008G046700	Chr8	==	Zm00001d041919	Chr3
SbGRAS66	SORBI_3008G046700	Chr8	==	Zm00001d053163	Chr4
SbGRAS59	SORBI_3006G093700	Chr6	==	Zm00001d003553	Chr2
SbGRAS29	SORBI_3004G080300	Chr4	==	Zm00001d015815	Chr5
SbGRAS29	SORBI_3004G080300	Chr4	==	Zm00001d046783	Chr9
SbGRAS25	SORBI_3003G377900	Chr3	==	Zm00001d038225	Chr6
SbGRAS18	SORBI_3002G342800	Chr2	==	Zm00001d021826	Chr7
SbGRAS01	SORBI_3001G033200	Chr1	==	Zm00001d028603	Chr1
SbGRAS01	SORBI_3001G033200	Chr1	==	Zm00001d034664	Chr1
SbGRAS01	SORBI_3001G033200	Chr1	==	Zm00001d047813	Chr9
SbGRAS02	SORBI_3001G109100	Chr1	==	Zm00001d033834	Chr1
SbGRAS02	SORBI_3001G109100	Chr1	==	Zm00001d013385	Chr5
SbGRAS80	SORBI_3010G189500	Chr10	==	Zm00001d015815	Chr5
SbGRAS80	SORBI_3010G189500	Chr10	==	Zm00001d046783	Chr9
SbGRAS72	SORBI_3009G117700	Chr9	==	Zm00001d037901	Chr6
SbGRAS58	SORBI_3006G083201	Chr6	==	Zm00001d003657	Chr2
SbGRAS33	SORBI_3005G017500	Chr5	==	Zm00001d005029	Chr2
SbGRAS33	SORBI_3005G017500	Chr5	==	Zm00001d052380	Chr4
SbGRAS35	SORBI_3005G046250	Chr5	==	Zm00001d041919	Chr3
SbGRAS35	SORBI_3005G046250	Chr5	==	Zm00001d053163	Chr4
SbGRAS36	SORBI_3005G123000	Chr5	==	Zm00001d049249	Chr4
SbGRAS37	SORBI_3005G208950	Chr5	==	Zm00001d048681	Chr4
SbGRAS42	SORBI_3005G229400	Chr5	==	Zm00001d048603	Chr4
SbGRAS46	SORBI_3005G229900	Chr5	==	Zm00001d048602	Chr4
SbGRAS50	SORBI_3005G230300	Chr5	==	Zm00001d048601	Chr4
SbGRAS51	SORBI_3005G230400	Chr5	==	Zm00001d048600	Chr4
SbGRAS23	SORBI_3003G237201	Chr3	==	Zm00001d044065	Chr3
SbGRAS23	SORBI_3003G237201	Chr3	==	Zm00001d009646	Chr8
SbGRAS11	SORBI_3001G341400	Chr1	==	Zm00001d029474	Chr1
SbGRAS11	SORBI_3001G341400	Chr1	==	Zm00001d022116	Chr7
SbGRAS11	SORBI_3001G341400	Chr1	==	Zm00001d047266	Chr9
SbGRAS12	SORBI_3001G421900	Chr1	==	Zm00001d028603	Chr1
SbGRAS12	SORBI_3001G421900	Chr1	==	Zm00001d042907	Chr3
SbGRAS12	SORBI_3001G421900	Chr1	==	Zm00001d047813	Chr9
SbGRAS13	SORBI_3001G428600	Chr1	==	Zm00001d028526	Chr1
