# Supplementary material for: Genome-wide identification, expression analysis, and functional study of the GRAS transcription factor family and its response to abiotic stress in sorghum [Sorghum bicolor (L.) Moench]
Source: BMC Genomics. 2021 Jul 6;22:509. doi: 10.1186/s12864-021-07848-z (PMC8259154; doi:10.1186/s12864-021-07848-z)
Supplement: Supplementary file 7 — Additional file 7: Table S7. Results of Tajima's D neutrality test. [file 12864_2021_7848_MOESM7_ESM.xlsx]

## Sheet: Sheet1
Supplementary Table 7 Results of Tajima's D neutrality test.
m	S	ps	Θ	π	D
81	233	1	0.20139	0.627206	7.25577
NOTE.-- The analysis involved 81 amino acid sequences. All positions with less than 95% site coverage were eliminated. That is, fewer than 5% alignment gaps, missing data, and ambiguous bases were allowed at any position. There were a total of 233 positions in the final dataset. Evolutionary analyses were conducted in MEGA7.
Abbreviations: m = number of sequences, n = total number of sites, S = Number of segregating sites, ps = S/n, Θ = ps/a1, π = nucleotide diversity, and D is the Tajima test statistic.
