# Supplementary material for: Genome-wide identification, expression analysis, and functional study of the GRAS transcription factor family and its response to abiotic stress in sorghum [Sorghum bicolor (L.) Moench]
Source: BMC Genomics. 2021 Jul 6;22:509. doi: 10.1186/s12864-021-07848-z (PMC8259154; doi:10.1186/s12864-021-07848-z)
Supplement: Supplementary file 8 — Additional file 8: Table S8. Codon-based Test of Positive Selection for analysis between sequences. [file 12864_2021_7848_MOESM8_ESM.xlsx]

## Sheet: Sheet1
Supplementary Table 8 Codon-based Test of Positive Selection for analysis between sequences.
	SbGRAS01	SbGRAS02	SbGRAS03	SbGRAS04	SbGRAS05	SbGRAS06	SbGRAS07	SbGRAS08	SbGRAS09	SbGRAS10	SbGRAS11	SbGRAS12	SbGRAS13	SbGRAS14	SbGRAS15	SbGRAS16	SbGRAS17	SbGRAS18	SbGRAS19	SbGRAS20	SbGRAS21	SbGRAS22	SbGRAS23	SbGRAS24	SbGRAS25	SbGRAS26	SbGRAS27	SbGRAS28	SbGRAS29	SbGRAS30	SbGRAS31	SbGRAS32	SbGRAS33	SbGRAS34	SbGRAS35	SbGRAS36	SbGRAS37	SbGRAS38	SbGRAS39	SbGRAS40	SbGRAS41	SbGRAS42	SbGRAS43	SbGRAS44	SbGRAS45	SbGRAS46	SbGRAS47	SbGRAS48	SbGRAS49
SbGRAS01
SbGRAS02	1
SbGRAS03	0.183	0.019
SbGRAS04	0.002	1	0.258
SbGRAS05	0.002	1	0.258	1
SbGRAS06	0.002	1	0.379	0.149	0.149
SbGRAS07	0	1	0.277	0.148	0.148	0.061
SbGRAS08	0.412	0.299	0.165	0.458	0.458	0.348	0.247
SbGRAS09	0.093	1	0.421	0.128	0.128	0.067	0.294	0.114
SbGRAS10	0.37	0.09	0.001	0.325	0.325	0.209	1	0.224	1
SbGRAS11	0.069	0.069	0.291	0.102	0.102	0.102	0.183	0.001	1	0.259
SbGRAS12	0.007	1	1	0.002	0.002	0.008	0	1	0.057	1	0.014
SbGRAS13	0.144	0.015	0.059	0.451	0.451	0.325	1	0.224	0.388	0.001	0.388	0.295
SbGRAS14	0.422	0.007	0	0.369	0.369	0.259	0.311	0.347	0.408	0.001	0.169	0.343	0.001
SbGRAS15	0.001	1	0.389	0	0	0	0.002	0.234	0.169	1	0.001	0.007	0.335	1
SbGRAS16	0.09	0.274	0.019	0.117	0.117	0.059	0.116	0	0.164	0.189	0.003	0.188	0.013	0.022	0.223
SbGRAS17	1	0.234	0.052	1	1	1	1	1	1	0.167	0.335	1	0.09	0.423	1	0.186
SbGRAS18	0.355	0.024	0	0.133	0.133	0.133	0.253	0.29	0.455	0.006	0.325	0.404	0	0	0.481	0.147	0.322
SbGRAS19	1	0.04	0	1	1	0.451	1	0.452	0.259	0.001	0.153	1	0.006	0.006	1	0.041	0.409	0.001
SbGRAS20	0.305	0.02	0.001	1	1	0.391	1	0.49	0.428	0.006	0.298	0.483	0.006	0.022	0.4	0.061	0.11	0	0
SbGRAS21	0.093	0.093	0.137	0.128	0.128	0.128	0.183	0	0.106	0.121	0.332	0.023	0.219	0.025	0.035	0	0.11	0.036	0.057	0.029
SbGRAS22	0.034	0.034	0.244	0.055	0.055	0.055	0.095	0	0.421	0.12	0.001	0.046	0.12	0.136	0.041	0	1	1	0.12	0.153	0.028
SbGRAS23	0.37	0.015	0.001	1	1	0.451	1	0.331	1	0.006	1	0.42	0.021	0.001	1	0.189	0.167	0.001	0.006	0.006	0.121	0.211
SbGRAS24	0.149	1	0.346	0	0	0	0	1	0.057	1	0.04	0.023	0.295	1	0.007	0.188	1	1	1	0.483	0.057	0.018	1
SbGRAS25	0.295	0.048	0.022	0.379	0.379	0.379	0.418	0.256	0.421	0	0.291	1	0.006	0.001	1	0.019	0.106	0.001	0.001	0	0.137	1	0	0.472
SbGRAS26	0.309	0.002	0.175	0.09	0.09	0.09	0.048	0.046	0.448	0.396	0.028	0.355	0.081	0.041	0.476	0.023	0.265	0.113	0.081	0.047	0.421	0.017	0.036	0.476	0.096
SbGRAS27	1	1	0.18	1	1	1	1	0.421	1	1	0.229	1	0.153	0.408	1	0.164	1	1	1	0.298	0.016	0.421	1	1	0.291	0.448
SbGRAS28	0.058	0.058	0.325	0.085	0.085	0.041	0.076	0	0.388	0.421	0.006	0.012	1	0.311	0.076	0	1	0.244	1	0.332	0.219	0	0.421	0.034	0.211	0.261	0.388
SbGRAS29	0.2	0.102	0.175	0.178	0.178	0.101	0.328	0.165	1	1	0.068	0.251	0.155	0.167	0.159	0.216	0.384	0.307	0.081	0.179	0.421	0.045	0.261	0.355	0.175	0.001	1	0.036
SbGRAS30	0.37	0.09	0	1	1	0.451	1	0.224	1	0.021	0.388	0.42	0.006	0.006	1	0.101	0.167	0	0.006	0.001	0.219	0.211	0.021	1	0.001	0.081	0.388	0.291	1
SbGRAS31	0.002	0.288	1	0.003	0.003	0.011	0.008	0.08	0	0.399	0.49	0.047	1	0.303	0.146	0.032	1	0.36	0.178	1	0.045	0.438	1	0.014	0.438	1	0.147	0.399	1	0.399
SbGRAS32	1	0.033	0	1	1	1	0.484	0.179	0.247	0	0.375	0.223	0	0.001	0.315	0.022	0.037	0	0	0	0.114	0.311	0	0.478	0.001	0.032	0.247	0.408	0.01	0	0.165
SbGRAS33	0.2	0.048	0.006	0.178	0.178	0.101	0.21	0.256	1	0.001	0.291	0.157	0.021	0.006	0.306	0.054	0.297	0.001	0.006	0.001	0.137	0.147	0.006	0.355	0.006	0.096	0.291	0.455	0.418	0.006	1	0
SbGRAS34	0.024	0.058	0.325	0.085	0.085	0.041	0.147	0	1	0.421	0.059	0.003	1	0.311	0.032	0.001	1	0.244	0.291	0.462	0.219	0.001	1	0.012	0.211	0.081	0.388	0.059	0.155	1	1	0.278	0.455
SbGRAS35	0.2	0.113	0.361	0.269	0.269	0.269	0.328	0.018	0.421	0.211	1	0.074	0.455	0.136	0.251	0.003	0.304	0.178	0.12	0.369	0.137	1	0.455	0.146	0.361	1	0	1	1	0.325	1	0.198	0.244	1
SbGRAS36	0.346	0.008	0.007	1	1	1	1	0.29	0.325	0	0.325	1	0.006	0	0.447	0.03	0.21	0.002	0.001	0	0.036	1	0.006	1	0.001	0.007	0.325	0.147	0.113	0.006	1	0	0	0.361	0.399
SbGRAS37	1	1	1	1	1	1	1	1	1	1	1	1	1	1	1	1	1	1	1	1	1	1	1	1	1	0.192	1	1	1	1	1	1	1	1	0.427	1
SbGRAS38	0	1	0.306	0	0	0	0	0.145	0.054	0.393	0.004	0.002	0.264	0.312	0.021	0.357	1	0.165	1	0.198	0.019	0.015	0.393	0.002	0.436	0.347	0.489	0.032	0.231	0.393	0.003	0.376	0.231	0.01	0.025	0.231	1
SbGRAS39	0.156	1	0.375	0.12	0.12	0.066	0.059	1	0.032	0.459	0.002	0.387	0.328	0.286	0.022	0.445	1	0.216	1	0.262	0.01	0.058	0.328	0.274	1	0.403	1	0.046	0.181	0.328	0.007	0.194	0.181	0.005	0.101	0.3	n/c	1
SbGRAS40	0.156	1	0.375	0.12	0.12	0.066	0.059	1	0.032	0.459	0.002	0.387	0.328	0.286	0.022	0.445	1	0.216	1	0.262	0.01	0.058	0.328	0.274	1	0.403	1	0.046	0.181	0.328	0.007	0.194	0.181	0.005	0.101	0.3	n/c	1	1
SbGRAS41	0	0.483	0.375	0	0	0	0	0.274	0.032	0.459	0.002	0.007	0.328	0.254	0.022	0.15	1	0.216	1	0.262	0.01	0.058	0.328	0.002	1	0.403	1	0.046	0.181	0.328	0.007	0.194	0.181	0.005	0.101	0.3	1	0.06	1	1
SbGRAS42	0.003	0.355	0.399	0.001	0.001	0.005	0.004	0.283	0.003	0.244	0.019	0.171	0.147	0.165	0.432	0.074	1	0.138	0.361	0.184	0.003	0.28	0.147	0.014	0.399	1	0.325	0.244	0.248	0.147	0.049	0.136	0.057	0.075	0.098	0.319	1	0.006	0.022	0.022	0.022
SbGRAS43	1	1	0.155	1	1	1	1	1	0.38	1	0.068	1	0.124	0.298	1	1	1	1	0.489	0.346	0.002	0.06	1	1	0.264	0.289	0.211	0.023	1	1	0.206	0.156	0.264	0.045	0	0.389	1	1	1	1	1	1
SbGRAS44	1	1	0.165	0.413	0.413	0.301	0.431	0.26	0.198	0.476	0.11	1	0.136	0.497	1	0.379	1	0.422	0.476	0.171	0.002	0.165	0.347	1	0.265	1	0.006	0.231	1	0.347	0.144	0.125	0.265	0.136	0	0.198	1	1	1	1	1	1	0.148
SbGRAS45	0.234	0.234	0.021	0.109	0.109	0.058	0.153	0.002	0.032	0.167	0.01	0.374	0.015	0.179	1	0.021	1	0.124	0.167	0.022	0	0.021	0.09	0.374	0.052	0.384	0.252	0.041	0.384	0.09	0.014	0.013	0.052	0.015	0.001	0.028	n/c	0.41	0.45	0.45	0.45	0.322	1	1
SbGRAS46	0.036	1	0.356	0.021	0.021	0.007	0.083	0.407	0.259	1	0.021	0.093	0.305	1	0.021	1	1	1	1	1	0.076	0.036	1	0.093	1	0.455	1	0.028	0.362	1	0.129	0.286	0.281	0.028	0.221	1	n/c	0.066	0.08	0.08	0.08	0.175	1	1	1
SbGRAS47	0.38	0.38	0.087	0.201	0.201	0.118	0.065	0.085	0.217	1	0.014	1	0.068	0.205	1	0.485	1	0.441	0.375	0.175	0	0.001	0.375	1	0.169	0.114	1	0.001	0.408	0.375	0.038	0.061	0.169	0.001	0.004	0.198	1	0.357	1	1	0.39	0.351	1	1	1	1
SbGRAS48	0.38	0.38	0.087	0.201	0.201	0.118	0.065	0.085	0.217	1	0.014	1	0.068	0.205	1	0.485	1	0.441	0.375	0.175	0	0.001	0.375	1	0.169	0.114	1	0.001	0.408	0.375	0.038	0.061	0.169	0.001	0.004	0.198	1	0.357	1	1	0.39	0.351	1	1	1	1	1
SbGRAS49	0.175	0.283	0.022	0.124	0.124	0.065	0.125	0.007	0.089	0.455	0.004	0.307	0.015	0.063	0.366	0.02	0.441	0.259	0.19	0.067	0	0.002	0.2	0.307	0.059	0.132	0.426	0	0.348	0.317	0.037	0.025	0.059	0.001	0.004	0.082	1	0.231	1	1	0.263	0.152	1	1	0.059	1	1	1
SbGRAS50	0.001	1	0.474	0	0	0	0.001	0.319	0.372	1	0.067	0.007	0.423	1	0.132	0.284	1	1	1	1	0.14	0.066	1	0.007	1	1	1	0.052	1	1	0.028	0.263	0.389	0.052	0.071	1	1	0.006	0.274	0.274	0.006	0.031	1	1	1	1	1	1	1
SbGRAS51	0	0.463	1	0	0	0	0.108	0.26	0.198	1	0	0.007	1	1	0.022	0.071	1	1	1	1	0.05	0.021	1	0.002	1	0.265	1	0.015	0.184	1	0.177	0.231	0.351	0.004	0.175	1	n/c	0.011	0.04	0.04	0.04	0.322	1	1	1	0.006	1	1	0.148
SbGRAS52	0	0.319	1	0	0	0	0	0.153	0.006	0.281	n/c	0.023	0.281	0.119	0.006	0.063	1	0.178	0.41	0.117	0.006	0.017	0.169	0.002	0.454	0.361	0.368	0.012	0.075	0.169	0.039	0.155	0.075	0	0.03	1	1	0.021	1	1	0.06	0.06	1	1	0.294	0.028	0.231	0.231	0.137
SbGRAS53	0.001	1	1	0	0	0	0	0.347	0.169	1	0.01	0.022	1	0.419	0.146	0.124	1	0.481	1	1	0.087	0.038	1	0.007	1	0.436	1	0.068	0.436	1	0.04	0.315	0.436	0.008	0.039	1	1	0.021	1	1	0.06	0.166	1	1	1	0.252	0.357	0.357	0.231
SbGRAS54	0.185	0.185	0.107	0.222	0.222	0.134	0.252	1	1	1	0.375	0.208	0.275	0.217	0.337	0.431	1	0.255	1	0.315	1	0.152	1	0.319	0.195	0.133	1	0.347	0.348	1	0.124	0.077	0.133	0.347	0.411	0.472	1	0.139	0.476	0.476	0.167	0.156	1	1	1	1	1	1	1
SbGRAS55	0.002	1	0.175	0	0	0	0.014	0.26	0.068	1	0.003	0.007	0.141	0.251	0.06	0.243	1	0.303	0.494	0.239	0.003	0.021	0.436	0.007	0.282	0.384	1	0.041	0.265	0.436	0.005	0.176	0.119	0.015	0.038	0.276	1	0.06	1	1	0.06	0.007	1	1	0.446	0.082	1	1	0.387
SbGRAS56	0.038	1	0.335	0.104	0.104	0.05	0.39	0.212	1	1	0.019	0.017	0.286	1	0.001	0.294	1	0.436	1	0.489	0.247	0.076	1	0.017	0.479	0.198	1	0.025	0.351	1	0.058	1	0.264	0.063	0.335	1	n/c	0.062	0.011	0.011	0.011	0.041	1	1	0.462	0.021	1	1	0.443
SbGRAS57	0.001	1	1	0.002	0.002	0	0.006	0.345	0.404	1	0.085	0.007	0.474	1	0.145	0.31	1	1	1	1	0.085	0.083	1	0.007	1	0.432	1	0.066	1	1	0.039	0.31	0.432	0.066	0.097	1	1	0.006	0.297	0.297	0.006	0.037	1	1	1	1	1	1	1
SbGRAS58	0.043	0.168	0.137	0.028	0.028	0.028	0.042	0	0.2	0.121	0.047	0.057	0.057	0.025	0.087	0	0.11	0.081	0.021	0.009	0.02	0.028	0.021	0.057	0.239	0.421	0.016	0.021	1	0.121	0.017	0.053	0.137	0.021	0.008	0.012	1	0.054	0.032	0.032	0.032	0.012	0.013	0.01	0	0.153	0.003	0.003	0
SbGRAS59	0.079	1	0.305	0.045	0.045	0.017	0.241	0.299	1	1	0.016	0.04	0.258	1	0.006	0.164	1	1	1	0.458	0.229	0.068	1	0.04	0.448	0.291	1	0.057	0.334	1	0.048	0.38	0.241	0.057	0.305	1	1	0.021	0.028	0.028	0.028	0.081	1	1	1	0.059	1	1	1
SbGRAS60	0	0.36	1	0	0	0	0	0.271	0.009	0.324	0.002	0.061	0.206	0.15	0.006	0.076	1	0.212	0.454	0.257	0.009	0.023	0.206	0.002	1	0.399	0.41	0.017	0.098	0.206	0.021	0.191	0.098	0.001	0.044	0.42	1	0.022	1	1	0.06	0.148	1	1	0.322	0.034	0.252	0.252	0.155
SbGRAS61	0.131	1	1	1	1	1	0.468	0.259	0.029	0.367	1	0.259	1	1	0.4	0.038	0.171	0.34	0.367	1	0.298	1	1	0.09	0.423	1	0.315	1	1	0.367	0.224	1	0.423	1	1	1	0.285	0.071	0.049	0.049	0.049	0.288	0.103	0.316	0.093	0.117	0.037	0.037	0.013
SbGRAS62	0.37	0.172	0.006	0.451	0.451	0.325	1	0.331	1	0.021	0.388	1	0.006	0.021	1	0.189	0.274	0.006	0.006	0.006	0.057	0.455	0.021	1	0.021	0.081	1	0.291	1	0.059	1	0	0.021	1	0.325	0.006	1	1	0.459	0.459	0.459	0.244	1	0.476	0.167	1	1	1	0.317
SbGRAS63	0.005	0.005	0.196	0.034	0.034	0.072	0.024	0	0.003	0.017	0.036	0.028	0.175	0.001	0.088	n/c	0.114	0.011	0.017	0.008	0.001	0.057	0.045	0.01	0.023	0.399	0	0.096	0.178	0.045	0.244	0.004	0.023	0.096	0.113	0.22	1	0.006	0.012	0.012	0.012	0.07	n/c	0.002	0	0.075	n/c	n/c	0
SbGRAS64	0.057	0.023	1	0.153	0.153	0.153	0.214	0.001	0.259	0.096	0.006	0.033	1	0.11	0	n/c	1	0.361	0.291	0.217	0.353	0.001	0.421	0.033	0.455	0.012	0.153	0.001	0.012	0.18	0.399	0.278	0.325	0.001	0.455	1	1	0.008	0.016	0.016	0.016	0.075	n/c	0.025	0	0	0	0	n/c
SbGRAS65	0.2	0.048	0.006	0.178	0.178	0.101	0.21	0.256	1	0.001	0.291	0.157	0.021	0.006	0.306	0.054	0.297	0.001	0.006	0.001	0.137	0.147	0.006	0.355	0.006	0.096	0.291	0.455	0.418	0.006	1	0	1	0.455	0.244	0	1	0.231	0.181	0.181	0.181	0.057	0.264	0.265	0.052	0.281	0.169	0.169	0.059
SbGRAS66	0.011	0.309	1	0.001	0.001	0.001	0.001	0.018	0.239	1	0.239	0.001	1	1	0.002	0.006	1	1	1	0.423	1	0.283	1	0.005	1	0.49	1	0.261	0.49	1	0.132	1	1	0.261	1	0.471	0.427	0.002	0.001	0.001	0.001	0.114	0.093	0.447	0.165	0	0.019	0.019	0.007
SbGRAS67	0.222	1	1	0.099	0.099	0.17	0.097	1	0.181	1	0.006	0.49	1	1	0.276	0.172	n/c	1	1	1	0.133	0.15	1	0.36	1	0.418	0.294	0.036	0.21	1	0.425	1	1	0.011	0.05	1	1	0.091	0.349	0.349	0.31	1	0.15	1	1	0.083	1	1	0.294
SbGRAS68	0.42	0.001	0.022	1	1	1	1	0.364	0.096	0	0.18	1	0.021	0	1	0.019	0.106	0	0.006	0	0.068	0.075	0.006	1	0	0.096	0.291	0.455	0.017	0	1	0	0	0.211	0.244	0.007	1	0.306	1	1	1	1	0.264	0.265	0.052	1	0.169	0.169	0.059
SbGRAS69	0.271	0.271	0.138	0.317	0.317	0.22	0.134	0.149	0.093	0.195	0	0.412	0.195	0.322	0.124	0	1	0.256	1	0.459	0	0	0.195	0.412	0.224	0.034	0.269	0	0.138	0.195	0.061	0.151	0.224	0	0.012	0.256	1	0.065	0.483	0.483	0.156	0.162	1	0.145	0	0.258	0.031	0.031	0.001
SbGRAS70	0.119	0.22	0.109	0.063	0.063	0.03	0.01	0.008	0.067	0.243	0	0.178	0.153	0.09	0.025	0	1	0.311	0.351	0.283	0	0	0.153	0.219	0.109	0.055	0.128	0	0.276	0.153	0.093	0.024	0.385	0	0.008	0.135	1	0.009	0.315	0.315	0.036	0.052	1	0.182	0	0.067	0.042	0.042	0
SbGRAS71	0.017	0.122	0.227	0.024	0.024	0.008	0.026	0.007	1	0.438	0.024	0.044	0.308	1	0.101	0.054	1	1	0.438	1	0.007	0	1	0.053	0.227	0.037	1	0.001	0.472	0.438	0.125	0.183	0.472	0.008	0.037	0.38	1	0.048	0.204	0.204	0.027	0.028	1	0.23	0.029	0.364	0.001	0.001	0.021
SbGRAS72	0.013	0.185	0.195	0.045	0.045	0.018	0.055	0.007	1	0.404	0.018	0.034	0.275	0.337	0.084	0.11	1	0.472	0.404	1	0.004	0	1	0.044	0.195	0.026	1	0.001	0.438	0.404	0.103	0.262	0.438	0.006	0.026	0.343	1	0.089	0.174	0.174	0.021	0.02	1	0.201	0.023	0.333	0.001	0.001	0.017
SbGRAS73	0.074	0.074	0.244	0.177	0.177	0.105	0.171	0.001	0.421	0.12	0.001	0.018	0.455	0.347	0.09	0	1	0.28	1	0.153	0.137	0.006	0.455	0.046	0.361	0.045	0.421	0.021	0.045	0.455	0.319	0.441	0.49	0.021	0.49	1	1	0.09	0.058	0.058	0.058	0.28	0.031	0.265	0.052	0.036	0.001	0.001	0
SbGRAS74	0.058	0.058	0.211	0.152	0.152	0.085	0.147	0	0.388	0.096	0.001	0.012	0.421	0.311	0.076	0	1	0.147	1	0.125	0.121	0.001	0.421	0.034	0.325	0.036	0.388	0.021	0.036	0.421	0.28	0.408	0.455	0.021	0.455	0.361	1	0.076	0.046	0.046	0.046	0.244	0.023	0.231	0.041	0.028	0.001	0.001	0
SbGRAS75	0.134	0.019	0.001	1	1	1	1	0.095	0.291	0	0.291	0.346	0.006	0	0.251	0.019	0.021	0	0	0	0.239	0.244	0	0.275	0.022	0.045	0.041	0.211	0.096	0.001	0.319	0	0.001	0.211	0.361	0	0.335	0.191	0.375	0.375	0.375	0.178	0.074	0.088	0.006	0.221	0.035	0.035	0.006
SbGRAS76	0.37	0.04	0.001	1	1	0.451	1	0.331	0.388	0	0.259	0.42	0.021	0.006	1	0.041	0.274	0	0.147	0	0.121	0.211	0.021	1	0.006	0.036	0.388	0.421	0.155	0.021	0.28	0	0.021	0.421	0.211	0.006	1	1	0.459	0.459	0.459	0.244	0.351	0.347	0.09	1	0.247	0.247	0.103
SbGRAS77	0.309	0.002	0.175	0.09	0.09	0.09	0.048	0.046	0.448	0.396	0.028	0.355	0.081	0.041	0.476	0.023	0.265	0.113	0.081	0.047	0.421	0.017	0.036	0.476	0.096	1	0.448	0.261	0.001	0.081	1	0.032	0.096	0.081	1	0.007	0.192	0.347	0.403	0.403	0.403	1	0.289	1	0.384	0.455	0.114	0.114	0.132
SbGRAS78	0.057	0.248	0.455	0.153	0.153	0.243	0.329	0.017	0.219	0.291	0.388	0.074	0.421	0.074	0.016	0.013	0.191	0.043	0.096	0.078	0.219	0.211	0.291	0.033	0.211	0.356	0.153	0.18	1	1	0.04	0.057	0.046	0.421	0.455	1	1	n/c	0.004	0.004	0.004	0.005	0.068	0.025	0	0.096	0.024	0.024	0.016
SbGRAS79	0.057	0.057	0.455	0.038	0.038	0.08	0.012	0	0.076	0.291	0	0.22	0.18	0.027	0.068	0	0.306	0.244	0.421	0.06	0.021	0	0.041	0.07	0.325	0.144	0.259	0	0.211	0.18	0.057	0.087	0.12	n/c	0.002	0.361	1	0.032	0.365	0.365	0.098	0.269	0.169	0.085	0.002	0.291	0	0	0
SbGRAS80	0.07	0.22	0.093	0.097	0.097	0.167	0.098	0.36	0.241	0.241	0.136	0.244	0.009	0.041	0.167	1	0.25	0.057	0.075	0.045	0.136	0.244	0.144	0.153	0.093	0.096	1	0.056	0.096	0.241	0.252	0.068	0.005	0.12	0.271	0.195	0.423	0.409	1	1	0.199	0.196	n/c	1	1	1	1	1	1
SbGRAS81	0.248	0.09	0.261	0.325	0.325	0.209	1	0.138	1	1	0.121	0.42	0.239	0.148	0.311	0.189	0.347	0.175	0.068	0.265	1	0.036	0.374	0.42	0.155	0.006	1	0.068	0.148	1	1	0.007	0.261	0.239	1	0.096	1	0.393	0.328	0.328	0.328	0.412	1	1	0.347	1	0.375	0.375	0.317
NOTE.-- The probability of rejecting the null hypothesis of strict-neutrality (dN = dS) in favor of the alternative hypothesis (dN > dS) (below diagonal) is shown. Values of P less than 0.05 are considered significant at the 5% level and are highlighted. The test statistic (dN - dS) is shown above the diagonal. dS and dN are the numbers of synonymous and nonsynonymous substitutions per site, resp…
[truncated: 32 more columns]
