# Supplementary material for: Genome-wide identification, expression analysis, and functional study of the GRAS transcription factor family and its response to abiotic stress in sorghum [Sorghum bicolor (L.) Moench]
Source: BMC Genomics. 2021 Jul 6;22:509. doi: 10.1186/s12864-021-07848-z (PMC8259154; doi:10.1186/s12864-021-07848-z)
Supplement: Supplementary file 9 — Additional file 9: Table S9. Primer sequences for qRT-PCR. [file 12864_2021_7848_MOESM9_ESM.xlsx]

## Sheet: Sheet1
Supplementary Table 9 Primers of sequences
Gene	Group	Forward primer (5`- 3`)	Reverse primer (5`- 3`)
EIF4a	Actin	AGGATTGGCACCAGAAGGGT	CACATCAAGCCCCTTGCAGA
SbGRAS02	SCL4/7	GAAAGGATCGAGAGGCCAGA	TTCCATCCTTGTAGCAGCCA
SbGRAS03	DELLA	TGAGGAGACTGTCCGAGAGA	AGGGTTGTGAGATCGACTGG
SbGRAS04	LISCL	GCCGCAAGAAGTGGTGTAAT	TGATGTCCAGACCCAGCATT
SbGRAS11	SHR	TTCTCGCCTCATCATCACCA	TCGGAGACCTCCTTGCTTAC
SbGRAS13	HAM-2	GGCAGCCCTTCTCGTTTGG	ACCTCCTCGTCGTCCTTCTCC
SbGRAS14	PAT1	TAGAGATAGGGACCGCGAGA	CTTGGGTTGTAGCCGTCAAG
SbGRAS23	DELLA	CCCAAGGTGTTGACGGTC	ATCTCGCGCTCCAGGTAC
SbGRAS27	OS4	GGAGGCGCTCTTCTACTTCT	GCTTGGATTGGTCGAATCGG
SbGRAS28	SCL3	CAAGATGCAAACCACAACGC	GCCGATTGACTCCTTCACAC
SbGRAS29	LAS	CCTTCGACTGGCTTGAGGAT	GGTACTGGTAAGTCGTCAGCA
SbGRAS31	HAM-1	TGATGGACGAGGACGATGAG	CTACTGCATGAGAGCCCAGA
SbGRAS33	SCR	TCTTGCAGTTTGCCCTTTCC	GCCGAGGCACTTCTATACCT
SbGRAS58	OS19	GTATAGACGGTGGCAGGTGA	TTCCGCAACCCATGTAGAGT
SbGRAS68	DELLA	TCAACGAGTCTTCCTTCT	CCGCTACTGTTCTTACCT
SbGRAS79	DLT	TTGGATCGCCTCGGATGTAA	AAAGGCTCTTCCATGGCTCT
